# Supplementary material for: Biomarker enrichment medium: A defined medium for metabolomic analysis of microbial pathogens
Source: Front Microbiol. 2022 Jul 22;13:957158. doi: 10.3389/fmicb.2022.957158 (PMC9354526; doi:10.3389/fmicb.2022.957158)
Supplement: Supplementary file 4 [file Table_2.XLSX]

## Sheet: Tageted 
label	metaGroupId	groupId	goodPeakCount	medMz	medRt	maxQuality	note	compound	compoundId	expectedRtDiff	ppmDiff	parent	BD Lot 1	BD Lot 1	BD Lot 1	BD Lot 2	BD Lot 2	BD Lot 2	BD Lot 3	BD Lot 3	BD Lot 3	Fluka Lot 1	Fluka Lot 1	Fluka Lot 1	Fluka Lot 2	Fluka Lot 2	Fluka Lot 2	BD Lot 4	BD Lot 4	BD Lot 4	BD Lot 5	BD Lot 5	BD Lot 5	BD Lot 6	BD Lot 6	BD Lot 6
	0	1	24	189.087	8.35828	0.852388		LL-2-6-DIAMINOHEPTANEDIOATE	LL-2-6-DIAMINOHEPTANEDIOATE	0.461719	5303.62	189.087	62302.8	40529.5	42698	103292	84111.8	87456.2	114562	116592	138631	56049.2	58941.8	75536.1	54761	47639.9	51033.2	61647.4	71306.1	77652.2	85038.3	108846	81619.2	54324.1	45004.8	47007
	0	2	24	225.099	8.70593	0.851808		CARNOSINE	CARNOSINE	0.03407	4457.99	225.099	193985	158462	204677	100039	95665.6	86826.6	126848	114851	113411	96913	85979.9	99387.8	62150.8	52159.8	49434.7	78952.7	82768.2	77884.4	98270.5	100897	87752.8	82093.5	79459.3	63265.7
	0	3	24	219.098	8.35468	0.850633		2-ACETAMIDO-2-DEOXY-BETA-D-GLUCOSYLAMINE	2-ACETAMIDO-2-DEOXY-BETA-D-GLUCOSYLAMINE	0.184678	4579.73	219.098	188104	138192	142550	240234	184177	210224	192400	167912	190539	123826	128542	139238	142680	118709	126421	139565	146166	149848	174715	229565	171874	125975	132938	124610
	0	4	24	219.08	7.91766	0.851961		5-HYDROXY-L-TRYPTOPHAN	5-HYDROXY-L-TRYPTOPHAN	0.317661	4565.13	219.08	118504	88663.1	92266.5	142720	129332	137740	145690	120359	123182	78827.6	77920.4	89974.2	126838	97531.9	101518	120736	112813	114905	118132	146172	113015	78522	70667.6	71930.2
	0	5	21	218.103	4.3098	0.841375		D-PANTOTHENIC ACID	D-PANTOTHENIC ACID	0.180204	4600.6	218.103	98033.8	73121.8	88876.8	70519.7	67161.6	63394.4	6285.92	5130.08	5706.46	8049.76	7762.55	7806.67	867.237	1297.12	1234.15	76897.6	62739.6	58506.5	67104.8	62155.7	60268.8	70217.2	60195.9	63432.5
	0	6	21	179.055	4.74522	0.778617		ALPHA-D-GLUCOSE	ALPHA-D-GLUCOSE	0.0447836	5599.44	179.055	1150907	990750	984310	1001322	925998	983988	1880768	1638196	1679780	0	619.271	0	337310	277051	283630	931295	804614	797550	1077555	1130111	1013776	1106540	950978	969870
	0	7	24	174.04	5.00674	0.720929		N-ACETYL-L-ASPARTIC ACID	N-ACETYL-L-ASPARTIC ACID	0.233257	5760.14	174.04	41785.4	41549.4	36626.1	47781.3	36835.1	39864.8	39456.2	34306.8	36189	24672.6	27059.8	29559.2	25961.6	26189	28390.8	36047.6	39994.4	39224.1	39943.2	34291.3	33842.3	41980.2	32828.9	37821.2
	0	8	27	173.103	8.63908	0.844048		L-ARGININE	L-ARGININE	0.0209169	5790.94	173.103	1679252	1422077	1488369	1872941	1642002	1827606	2000959	1728105	1778661	1043176	1055698	1049720	1167383	1025213	1021981	1653992	1600920	1617518	1650148	1971599	1620331	1711849	1699509	1586621
	0	9	24	187.107	7.9919	0.817683		NALPHA-ACETYL-L-LYSINE	NALPHA-ACETYL-L-LYSINE	0.438099	5361.45	187.107	1621655	1497320	1564710	1998218	1729865	1743050	1859425	1634567	1800482	1951036	1869519	1916353	2369895	1919832	1874145	1740163	1554553	1651343	1642662	1998785	1666372	1435632	1371694	1325132
	0	10	26	184.001	9.09829	0.837846		O-PHOSPHO-DL-SERINE	O-PHOSPHO-DL-SERINE	0.17171	5449.76	184.001	28973.1	25073.3	24582.6	21120	17738.1	17500.4	16616.8	14662.5	15848.3	111016	107885	106905	119339	98730	105095	20147.7	18264.1	16366.8	16226.5	15828.4	13055.6	20237.1	17485.5	19797.4
	0	11	24	181.069	7.46481	0.848321		D-SORBITOL	D-SORBITOL	0.69481	5546.01	181.069	36106.3	22325.3	25335.4	63046	53500	55078.4	46384.4	36285.7	40833.2	19167	16662.7	16151.8	27114.6	26359	23019.1	36672.4	35116.3	40744.1	36616.5	49247.4	40977.3	47639.1	40017.9	41131.5
	0	12	23	181.05	0.595605	0.849101		HOMOVANILLATE	HOMOVANILLATE	0.104395	5537.85	181.05	53295.6	47781.4	49530.3	43654.3	42919.5	41373	15643.2	14693.5	14765	13479.6	14102.4	13389.3	13844.4	12194	10621.9	29128.7	26170.6	29396.1	28296.3	30265.5	22982.7	58886.4	55142.6	57261.6
	0	13	25	180.066	7.46705	0.815924		L-TYROSINE	L-TYROSINE	0.0829496	5568.28	180.066	313487	264091	307268	665084	556525	555125	478168	417534	410926	173705	178388	168059	268134	216678	252163	402524	346354	432804	445240	522816	455577	496218	464746	431617
	0	14	2	179.055	5.54376	0.567132		MYO-INOSITOL	MYO-INOSITOL	0.916239	5598.77	179.055	335902	342753	303954	323440	279153	313085	408204	381683	407312	81175.3	83942.5	75530.2	92921.1	74474.6	86327.2	294493	265468	238355	325769	379342	294770	320330	306634	306187
	0	15	18	341.108	7.22528	0.83539		SUCROSE	SUCROSE	0.495276	2945.55	341.108	88399.7	72166.9	71348	87615.2	74680.7	70881.2	15108	17987	18113.2	931.217	1750.67	1782.86	2043.29	0	2571.92	80332.7	66219.3	68974.2	84939.3	86878.7	80940.7	72111.1	71008	71446.8
	0	16	17	341.108	7.2343	0.710952		MELIBIOSE	MELIBIOSE	0.775702	2946	341.108	88399.7	72166.9	71348	87615.2	74680.7	70881.2	15108	17987	18113.2	931.217	1750.67	1724.94	2043.29	0	2571.92	80332.7	66219.3	68974.2	84939.3	86878.7	80940.7	72111.1	71008	71446.8
	0	17	24	243.062	3.34715	0.734726		URIDINE	URIDINE	0.0428512	4129.45	243.062	143530	124444	135165	25023.5	22924.1	20196.1	54435.9	50241.4	49940.3	71899.6	71995.5	70265.6	16766.1	14935.5	14790.2	27783	22817	20211.4	87655.9	88016.9	74154.8	23790.1	22168.2	23098
	0	18	24	130.05	2.95632	0.727288		N-ACETYL-L-ALANINE	N-ACETYL-L-ALANINE	0.00367689	7694.93	130.05	49062.4	43086.2	41232.1	50652.2	44267.2	43133.3	50129.6	40440.7	48265.9	41086.3	40030.2	42748.4	16266.1	14362	15121.7	43504.2	44860.9	41364.1	45868.9	48237.6	40729.7	39553.2	36773.9	34048.2
	0	19	27	131.034	0.767246	0.779977		GLUTARATE	GLUTARATE	0.0127537	7637.7	131.034	206022	177969	181476	102416	89756.3	82830.7	108942	90542.7	93751.9	101431	99768	96784.6	82352.8	71213.1	69354.9	101688	98172.8	86935.2	97657.4	98542.7	87844.3	140304	126094	128498
	0	20	24	130.086	7.2272	0.757555		L-LEUCINE	L-LEUCINE	0.0172	7693.03	130.086	584786	534699	587557	700986	550875	578946	661515	543498	576100	347976	329132	352574	425348	350922	363922	586797	549428	505043	527924	639630	561994	626839	580101	567786
	0	21	25	131.045	8.325	0.849079		L-ASPARAGINE	L-ASPARAGINE	0.0550013	7637.17	131.045	41531.1	33929.1	31273.9	36381.8	33780.4	30149.8	61843.6	51965.2	55238.7	900939	988358	998332	50722.4	35851.2	40712.7	27853.5	26024.4	25554.5	27059.1	30727.8	27744.1	30951.5	22764.1	26680.8
	0	22	24	129.054	4.27246	0.741887		3-METHYL-2-OXOVALERIC ACID	3-METHYL-2-OXOVALERIC ACID	0.147541	7754.16	129.054	111347	87233.4	97196.6	268929	234966	232327	154804	130280	133623	82675.7	89579.6	95139.4	79729.3	69510.4	66698.8	125136	108223	109488	134650	144615	124448	203004	179038	185139
	0	23	14	129.018	4.90139	0.714442		2-METHYLMALEATE	2-METHYLMALEATE	0.731386	7756.33	129.018	27240.4	25283.2	23485.4	48489.9	41916	43089.8	108908	97843.1	84178.2	6330.23	5558.4	7578.73	8314.59	6440.98	5366.96	27598.9	34873.6	21268.4	38664.6	55902.7	32213.9	26084.2	27215.9	23515.8
	0	24	26	128.034	4.99521	0.804321		5-OXO-D-PROLINE	5-OXO-D-PROLINE	0.0347857	7815.12	128.034	59723820	50026500	56781950	76323930	68352340	69103380	69454860	62041740	65452380	23689940	21778530	22368640	24335320	22040990	21340690	68362180	64744960	61574560	72701010	76574690	64112470	58961100	55870760	56494440
	0	25	25	136.039	0.663173	0.85149		ANTHRANILATE	ANTHRANILATE	0.0531729	7358.41	136.039	66655.8	63901.2	56061.1	79590.3	79129.8	75218.1	40888.8	34155.7	41639.3	15075.2	15318.6	15784.6	15663.7	13261.4	14912.4	38211.1	34709.4	39417.6	44984.7	40003.7	38384.8	76782.2	71317	73199.3
	0	26	25	137.023	0.730101	0.838218		3-HYDROXYBENZOATE	3-HYDROXYBENZOATE	0.0101007	7306.07	137.023	176223	150504	158585	102125	86364.1	86105.9	48667.1	45455	46327	157634	143754	139836	131510	123291	128650	57764.1	48775	50804.4	47916.3	48022.8	39347.6	179425	163747	155674
	0	27	19	135.044	0.546931	0.849225		PHENYLACETIC ACID	PHENYLACETIC ACID	0.0567819	7412.35	135.044	37930.4	31207.1	30559.5	11275.9	8644.8	8806.18	2934.88	3048.22	3012.11	7371.6	6460.89	6688.54	8917.6	7201.36	8335.43	4994.29	4045.7	3294.95	3151.64	3534.43	3902.73	25244.4	24670.8	26265.5
	0	28	24	135.03	4.61991	0.848927		HYPOXANTHINE	HYPOXANTHINE	0.0299067	7413.34	135.03	426382	364883	379198	103918	91387	93580.3	40407	40692.7	39856.1	252423	243474	234546	25157.1	19671.6	22084.5	45635.3	40177.2	41025.4	53859.4	55828.3	56349.4	149190	137562	132851
	0	29	25	134.046	5.15597	0.805995		ADENINE	ADENINE	0.0559692	7467.12	134.046	3255106	3002835	2973751	3001682	2684618	2648027	79931.9	78184.9	76482	356349	356321	359565	148603	134677	130441	2958183	2627784	2541020	2791740	3045684	2724574	3247878	3017284	2851411
	0	30	27	132.029	8.60482	0.762496		L-ASPARTATE	L-ASPARTATE	0.0851784	7580.45	132.029	1742670	1651943	1690497	2220753	1910372	1916199	2018756	1720734	1742743	1332335	1344325	1371496	1542936	1269387	1383424	1791265	1599888	1777043	1729470	2116063	1856776	1706551	1575774	1637883
	0	31	24	131.082	8.63876	0.851729		L-ORNITHINE	L-ORNITHINE	0.0712357	7634.37	131.082	108059	95658.7	105577	126821	91862.4	116877	132017	114089	115672	57084.9	60921.2	65704.4	84010	62991.8	69973.9	110815	97338.4	106418	110353	129859	98140.9	128749	100418	111923
	0	32	26	111.019	1.00358	0.782869		URACIL	URACIL	0.0464253	9002.54	111.019	2241563	1940578	1981046	1485052	1389560	1302067	132047	114710	107328	185929	195622	195552	100288	107712	101062	1583105	1451891	1410125	1425811	1595434	1326337	1496715	1416830	1448886
	0	33	27	104.034	8.26026	0.8372		L-SERINE	L-SERINE	0.0497456	9601.73	104.034	2439888	2192795	2314753	2841373	2372653	2383678	2481063	2232618	2454985	1996572	1852015	2007778	2477831	2014704	2102408	2214766	2135284	2065050	2482425	2760027	2095686	2521000	2253661	2234981
	0	34	25	102.018	3.61279	0.752673		N-FORMYLGLYCINE	N-FORMYLGLYCINE	0.05721	9789.66	102.018	52636	40535.5	50396.8	35160	24914.3	28062.5	15061.7	15488.8	15510.2	39650.5	42876.3	39186.3	37531.4	31350.5	32800.7	14044.2	12935.4	13293.5	13089.1	15458.9	13989.4	47410.1	47932.3	44396.8
	0	35	23	89.0231	0.786141	0.808314		[S]-LACTATE	[S]-LACTATE	0.843859	11202.5	89.0231	123266	120961	126151	150116	123174	138580	89966.7	75677.8	82955.6	32618.5	34904.9	35817.7	31590.9	26388.1	30516.7	100336	85160.4	85246	100795	107109	86275.9	136754	119370	120162
	0	36	27	88.0391	8.6013	0.738459		L-ALANINE	L-ALANINE	0.421295	11326.6	88.0391	113516	99649.8	99110.2	132698	116725	123173	127382	107798	113495	86917.7	86571.6	89318	89929.6	82919.9	90120.6	109463	109203	111248	111478	132821	116373	112702	96243.6	101008
	0	37	24	122.023	3.37518	0.829246		NICOTINATE	NICOTINATE	0.0951822	8197.35	122.023	15371.7	10599.6	13774.6	12144.9	13371.4	10184.5	14688.6	11076	11247.9	216379	203705	220971	5423.95	5677.35	4509.64	9571.6	7400.21	6097.92	8011.78	9246.3	8561.44	10387.4	8623.1	8546.71
	0	38	27	121.028	0.550454	0.833287		4-HYDROXYBENZALDEHYDE	4-HYDROXYBENZALDEHYDE	0.0295464	8264.08	121.028	3298875	2919728	2869240	2110619	1782126	1764395	519254	470308	501177	1981094	1883114	1896662	1270981	1116029	1137258	916423	762968	773242	654704	724104	617273	3441696	3374613	3283988
	0	39	27	118.05	8.18564	0.835407		L-THREONINE	L-THREONINE	0.074358	8470.96	118.05	1658779	1366720	1411514	1820953	1622664	1674879	1552024	1466061	1471032	1419412	1362777	1431748	1616589	1338047	1351571	1420753	1339826	1475405	1653548	1837955	1440068	1688534	1484674	1397095
	0	40	25	117.018	0.92608	0.794866		SUCCINATE	SUCCINATE	0.0939205	8545.13	117.018	1719685	1500920	1489576	1526189	1444174	1358406	1098632	987583	1009744	1692630	1765292	1637775	654638	623238	601015	913080	820192	827795	969597	1056123	957106	1606959	1562525	1554276
	0	41	24	116.07	7.79048	0.781479		L-VALINE	L-VALINE	0.00952101	8614.49	116.07	200020	163431	174997	247899	223367	199397	225547	199058	191701	99484.8	100502	111301	126135	114321	104776	212769	178180	177670	190030	216953	210956	199208	175051	180316
	0	42	27	115.002	4.22122	0.768776		MALEIC ACID	MALEIC ACID	0.0987778	8693.6	115.002	76635.6	68541.7	65614.3	89594.7	71471.6	70816	64326.5	58867.1	59522.5	55650.6	57858.5	53260	64496.6	59739.6	56622.5	71777.9	60875.6	62704.4	67982.4	76386.4	68734.4	75916.9	66592.6	76184.1
	0	43	25	115.002	2.40201	0.720969		FUMARATE	FUMARATE	0.157992	8693.4	115.002	43388.6	35019.5	35809.4	43134.4	37881.1	39240	78766.3	71639.9	71001.2	22992.6	23797	23593	25954	23283.6	24466.3	37163.1	33732.9	30324.2	33936.4	40430.3	31131.6	33270.5	31418.6	32765.1
	0	44	24	114.055	8.06652	0.769978		L-PROLINE	L-PROLINE	0.00651741	8765.53	114.055	105390	79779.2	82293	130465	95637.9	94562.7	105967	81137.8	88185	135720	133882	142066	126050	103266	102547	106126	85286.9	81234.2	86363.1	105900	85996.6	108237	91956.5	88557.2
	0	45	24	164.071	7.03506	0.783323		L-PHENYLALANINE	L-PHENYLALANINE	0.0549378	6108.45	164.071	634923	496068	572040	654728	618130	667624	640888	573543	580125	427197	460655	416002	626123	453826	492421	529284	479177	530379	596822	635406	671925	628339	576401	563920
	0	46	12	163.039	0.725092	0.851212		4-COUMARATE	4-COUMARATE	0.0350923	6146.49	163.039	0	2993.02	3587.04	0	874.473	537.287	53772.6	46856.3	41689.2	3171.57	2662.01	4517.43	2980.22	2467.11	2356.74	1504.57	0	0	1803.06	0	807.017	3530.96	3640.79	1701.58
	0	47	20	161.044	5.29174	0.68443		3-HYDROXY-3-METHYLGLUTARATE	3-HYDROXY-3-METHYLGLUTARATE	0.398256	6222.61	161.044	64628.4	58043.4	58031.7	56852.2	52073.5	49560.7	85729.1	75067.3	69139.4	17795.8	16683.2	19093.5	20057.1	19081.2	19917	55124.9	45057.2	48823.2	55185.5	61354.1	52021.9	57451.8	54279.4	56329.5
	0	48	24	160.06	4.54818	0.849369		N-acetyl-L-threonine	N-acetyl-L-threonine	0.101822	6260.44	160.06	23228.5	18960.5	23196.7	54837.9	47403.8	46266.7	53743.4	50310.8	49215.2	14553.9	13829.9	10443.7	12300.6	10558.7	8906.41	51897.3	47713.8	46708.5	60223.5	63227.6	55202.6	46876.9	42787.2	44588.2
	0	49	4	173.056	4.90667	0.776413		N-ALPHA-ACETYL-L-ASPARAGINE	N-ALPHA-ACETYL-L-ASPARAGINE	0.943332	5792.61	173.056	16289.3	21640.6	17493.4	38989.4	35273.3	30691.7	33981.2	32393.9	32343.8	21827.2	17097.6	24013.3	16892.7	14923	20143.5	17578.2	21830.1	20255.8	36494.5	33106.2	28783.9	23947.3	28579.2	25264.2
	0	50	22	173.008	4.90267	0.796086		TRANS-ACONITATE	TRANS-ACONITATE	0.0173321	5795.16	173.008	78056.1	55546.6	61303.1	143600	99587.5	106124	350514	273792	275159	5110.04	7106.74	7094.63	8566.93	4783.08	6210.43	90018.9	77484.2	64582.7	114780	132623	103863	70411.1	60423.2	63398.4
	0	51	24	172.097	1.81759	0.702731		N-ACETYL-L-LEUCINE	N-ACETYL-L-LEUCINE	0.0475932	5824.96	172.097	47076.9	39130.1	38449.1	42357.3	37355.9	41513.9	44591.6	39807.1	40848.7	27608.6	27805	27173.4	37411.4	29915.4	32030	34131.6	34370	33093.6	37678.2	38807.1	33946.5	37065	35017.6	36827.8
	0	52	5	168.066	8.1802	0.675754		PYRIDOXINE	PYRIDOXINE	0.529802	5962.95	168.066	2060.7	538.769	812.792	1401.79	1140.02	1175.85	771.076	621.123	837.72	261833	258048	319773	880.611	705.642	812.046	970.011	561.028	592.51	1160.25	1383.43	790.146	1630.19	1274.16	685.826
	0	53	24	167.02	5.30949	0.848069		URATE	URATE	0.0994916	6000.96	167.02	119936	103096	96778.9	91224.9	76401.2	75678.7	201466	168330	173952	195984	195597	190326	129761	108919	104325	132970	115013	105892	188486	203423	179093	53318.6	48790.2	49542.2
	0	54	25	148.043	7.4187	0.781075		L-METHIONINE	L-METHIONINE	0.0813026	6765.72	148.043	630429	543281	529392	621767	594167	587416	680998	556428	564982	489752	467658	442000	590132	500135	581945	590127	537106	543315	555434	648493	578125	581756	487020	473354
	0	55	27	146.045	8.38546	0.836116		L-GLUTAMIC ACID	L-GLUTAMIC ACID	0.0445375	6857.75	146.045	13845710	12319550	12050560	14188620	12616980	13554840	13382290	11369940	12065590	12505310	12560940	12789140	14363900	12337110	12740110	12471680	11834440	11711770	12597640	14813180	11853760	14004070	12653270	12073330
	0	56	24	145.097	8.72843	0.85314		L-LYSINE	L-LYSINE	0.0184269	6902.02	145.097	148459	134184	134680	172041	170354	155557	164560	155511	144957	121528	128521	124943	144523	110955	120248	135367	149242	149869	168761	179759	160102	181228	150206	140736
	0	57	24	145.061	8.39539	0.850379		L-GLUTAMINE	L-GLUTAMINE	0.0453911	6904.05	145.061	38143.3	33662.1	34845.6	50970.5	48466.1	46011.3	113004	82677.6	96988.9	93124.9	106965	95171.4	86099.3	82177.3	78957.4	41661.6	41778.1	40403.5	51790	64944.6	48020.7	38810.2	36685.7	29356.7
	0	58	25	145.049	0.747393	0.72617		METHYL GLUTARATE/ADIPIC ACID	METHYL GLUTARATE/ADIPIC ACID	0.0273933	6904.58	145.049	143985	102757	118646	29491.3	27643.7	26131	29656.5	28185.3	25035.9	37831.8	39694.9	38166.6	32143	26807.6	33340.1	29361.6	39117	27875.8	30459.3	25368.4	22511.7	51771.3	39517.6	39147.4
	0	59	27	144.065	1.88132	0.740453		4-ACETAMIDOBUTANOATE	4-ACETAMIDOBUTANOATE	0.39868	6951.31	144.065	98201.7	88189.4	90903.2	63132.8	55630.1	55328.6	27524.6	22179.4	24300.9	56745.8	52695.3	61339.3	51386.2	46882.7	49548.2	28437.7	27171.7	27909.2	25999.8	27168.7	23562.7	97464.5	98032.8	99411.1
	0	60	27	154.061	8.68167	0.839042		L-HISTIDINE	L-HISTIDINE	0.0183287	6503.04	154.061	1269409	1084432	1149036	1363021	1176619	1236486	1196990	1016323	1001118	1096552	1058446	1092400	1197245	1044455	1011279	1169515	1132115	1110973	1207824	1425185	1190380	1206597	1080778	1041785
	0	61	26	151.039	0.699679	0.850473		3-HYDROXYPHENYLACETATE	3-HYDROXYPHENYLACETATE	0.119679	6632.3	151.039	55295.5	44201.2	48930.6	80050.4	74570.2	73815.2	25871.5	22959.8	25501.4	35246.2	32695.9	28492.8	43311.9	42225	38402.8	69346.9	65306.1	62807.6	59597.5	64860.5	60520.2	93426	90252.8	96660.4
	0	62	24	151.025	3.86033	0.789368		XANTHINE	XANTHINE	0.00967383	6632.8	151.025	441698	355862	388639	141482	121463	121782	86073.2	70239.6	87269.1	331107	336240	369167	58915	48313.4	60748.6	77880.2	65412.6	71626.1	106609	113386	98606.8	143869	132752	130364

## Sheet: Untargeted 
label	metaGroupId	groupId	goodPeakCount	medMz	medRt	maxQuality	note	compound	compoundId	expectedRtDiff	ppmDiff	parent	BD Lot 1	BD Lot 1	BD Lot 1	BD Lot 2	BD Lot 2	BD Lot 2	BD Lot 3	BD Lot 3	BD Lot 3	Fluka Lot 1	Fluka Lot 1	Fluka Lot 1	Fluka Lot 2	Fluka Lot 2	Fluka Lot 2	BD Lot 4	BD Lot 4	BD Lot 4	BD Lot 5	BD Lot 5	BD Lot 5	BD Lot 6	BD Lot 6	BD Lot 6	pVal
NA	0	161	24	261.127	6.2814	0.766967	NA	261.1274@6.281403	NA	0	0	261.127	174541	158020	140057	174703	156365	151904	212542	163320	169142	658293	630592	667463	900134	767704	795176	153324	146387	142337	162489	164689	154498	123847	114106	107366	1.84e-15
NA	0	34	27	121.028	0.550454	0.826568	NA	121.0283@0.5504536	NA	0	0	121.028	3298875	2919728	2869240	2110619	1782126	1764395	519254	470308	501177	1981094	1883114	1896662	1270981	1116029	1137258	916423	762968	773242	654704	724104	617273	3441696	3374613	3283988	6.74e-15
NA	0	71	25	111.019	1.00358	0.785951	NA	111.0187@1.003575	NA	0	0	111.019	2241563	1940578	1981046	1485052	1389560	1302067	132047	114710	107328	185929	195622	195552	100288	107712	101062	1583105	1451891	1410125	1425811	1595434	1326337	1496715	1416830	1448886	9.75e-15
NA	0	82	24	122.023	0.731061	0.840714	NA	122.0235@0.7310609	NA	0	0	122.023	1580559	1365874	1439728	1734814	1526859	1512987	754682	646184	658616	193248	186925	186050	341644	315902	312134	1415560	1308262	1284773	1416566	1503905	1328020	1609434	1548866	1579117	5.05e-14
NA	0	105	24	279.059	4.94233	0.795294	NA	279.0594@4.942333	NA	0	0	279.059	1374117	1238322	1407285	1535520	1499187	1574426	1467631	1480918	1485093	425489	395129	445662	446549	395440	414162	1432380	1463226	1469083	1483884	1666965	1416620	1253695	1331320	1394137	9.33e-14
NA	0	254	26	226.83	4.9555	0.74954	NA	226.8296@4.955504	NA	0	0	226.83	467554	476955	450526	466217	447049	433589	517670	542431	504614	232518	213759	209861	214325	198280	205466	393530	450521	416990	453889	452683	442763	475466	450626	462882	1e-13
NA	0	152	24	228.124	0.734584	0.838392	NA	228.1235@0.7345836	NA	0	0	228.124	910395	890139	846933	517305	449417	471391	395818	356459	359492	620100	623425	633249	495917	438989	443572	359244	385942	372124	384309	433062	363970	857457	813598	795269	1.31e-13
NA	0	353	24	257.077	6.67228	0.831116	NA	257.0774@6.672283	NA	0	0	257.077	107642	96801.7	98899.7	168892	160016	170951	155253	133642	149645	340459	333281	309864	363404	317738	314939	134062	124608	130806	131784	144906	132626	126331	105450	125828	2.52e-13
NA	0	41	24	129.037	4.93469	0.800026	NA	129.0374@4.934692	NA	0	0	129.037	3104781	2816107	2792767	3739269	3737965	3793194	3701509	3315712	3326963	1243928	1240071	1291450	1323063	1222944	1214397	3713826	3574306	3321654	3638271	3799318	3381069	3165030	3025909	2806630	9.04e-13
NA	0	282	24	130.038	4.93469	0.786181	NA	130.0383@4.93469	NA	0	0	130.038	349537	310422	327395	403596	404660	431402	401467	367312	360866	131900	128075	141858	152658	133272	129441	382816	389478	379610	421552	422467	388663	382053	333736	323513	1.45e-12
NA	0	196	24	213.087	3.75273	0.779933	NA	213.0873@3.752729	NA	0	0	213.087	253612	218269	218462	358870	331030	341621	398098	351638	364164	728488	728218	669266	678166	586324	619577	315103	282189	280452	305566	346373	297512	325308	288520	285294	1.47e-12
NA	0	44	24	308.098	4.90711	0.799707	NA	308.0983@4.907114	NA	0	0	308.098	2033608	1643698	1758243	2262574	1877676	1946327	3465235	3104820	2955224	264735	252750	276231	312065	277496	257912	1934064	1621045	1568292	2105914	2322985	2087167	1898485	1858595	1810688	2.94e-12
NA	0	95	27	117.018	0.92608	0.79248	NA	117.0181@0.9260795	NA	0	0	117.018	1719685	1500920	1489576	1526189	1444174	1358406	1098632	987583	1009744	1692630	1765292	1637775	654638	623238	601015	913080	820192	827795	969597	1056123	957106	1606959	1562525	1554276	6.18e-12
NA	0	83	24	340.187	4.52111	0.814891	NA	340.1873@4.521108	NA	0	0	340.187	687015	603364	640706	1117206	953995	890081	884918	828528	814281	1976502	1980483	1826426	1898016	1575364	1716381	839814	776730	732332	827808	856054	735782	755660	681017	682672	6.3e-12
NA	0	59	18	118.923	4.88089	0.655023	NA	118.9229@4.880893	NA	0	0	118.923	2569432	2204526	2310873	2713693	2552323	2494596	2544934	2594312	2629722	1331004	1272364	1258868	1412884	1229480	1295820	2311015	2500628	2336786	2615212	2635942	2765674	2394567	2256135	2293671	9.83e-12
NA	0	256	24	233.077	8.46367	0.827265	NA	233.0772@8.463673	NA	0	0	233.077	160345	126180	110244	153202	144540	150266	127200	118008	126018	344865	369107	370870	524513	418631	432615	136449	143690	135304	141165	157812	106932	104816	102799	95255.3	1.71e-11
NA	0	14	24	227.96	4.96415	0.812076	NA	227.9597@4.964151	NA	0	0	227.96	7290908	5250824	6100618	10800000	9394047	9428418	9802343	8491154	8726205	913516	890879	888573	1060174	927414	876171	8019536	8052900	7867010	9861659	11000000	8872543	7370614	5965486	6444718	2.12e-11
NA	0	1	24	128.034	4.98657	0.806526	NA	128.0341@4.986569	NA	0	0	128.034	59700000	50000000	56800000	76300000	68400000	69100000	69500000	62000000	65500000	23700000	21800000	22400000	24300000	22000000	21300000	68400000	64700000	61600000	72700000	76600000	64100000	59000000	55900000	56500000	2.17e-11
NA	0	226	24	259.075	3.31325	0.762096	NA	259.0753@3.313254	NA	0	0	259.075	249118	216546	222435	446474	414454	412254	460618	406324	412552	621294	616398	615263	641605	555208	557284	379186	367909	340387	401598	415522	378588	331047	314457	325682	2.35e-11
NA	0	274	24	316.041	7.44463	0.781868	NA	316.0409@7.444635	NA	0	0	316.041	263170	245328	272483	525742	485364	481171	404199	367298	330005	178908	176280	163260	250461	216232	223326	350411	375328	383500	370581	405892	376418	416769	376839	403200	5.63e-11
NA	0	123	24	215.067	4.91842	0.767613	NA	215.0667@4.91842	NA	0	0	215.067	449424	392822	394347	809950	693221	690132	699866	636963	590670	1154444	1166717	1134271	1297858	1100593	1097294	632220	516886	539395	567693	575276	577771	573382	554248	534590	6.08e-11
NA	0	137	23	225.061	4.79537	0.731315	NA	225.0609@4.795366	NA	0	0	225.061	877796	791033	775540	760696	750678	742578	1127808	988545	940247	194710	186982	206144	0	210051	216186	717820	648926	626608	810556	879966	804653	830181	763756	749716	8.28e-11
NA	0	346	24	341.191	4.52912	0.823316	NA	341.1906@4.529119	NA	0	0	341.191	124809	103279	116269	208524	182753	166980	143664	139027	144438	327194	363371	327103	344877	278078	308982	141928	121249	127676	143409	162740	123023	134319	120648	126607	8.51e-11
NA	0	36	24	257.077	4.95999	0.803196	NA	257.0775@4.959986	NA	0	0	257.077	3296149	2519483	2807030	4586524	4174592	4089801	4102952	3406890	3810139	817042	771530	833469	905749	736675	737521	3793812	3740244	3393288	4121418	4700698	3686010	3337158	2937692	2974912	1.32e-10
NA	0	362	24	260.133	8.08485	0.834973	NA	260.1328@8.084846	NA	0	0	260.133	180449	157345	159722	183697	162766	178348	164541	160272	157980	258839	259782	250124	323151	287443	279123	159373	151860	161509	159129	175222	154675	160475	145138	141437	1.57e-10
NA	0	261	24	331.198	8.68539	0.840557	NA	331.1983@8.68539	NA	0	0	331.198	276712	236865	240945	503738	454562	441256	485542	432928	362372	132150	129398	132636	146980	120629	116953	386960	375911	417841	468581	545232	484840	304498	276315	269637	1.85e-10
NA	0	405	24	355.235	8.57587	0.835365	NA	355.2347@8.575874	NA	0	0	355.235	190285	161574	170153	248901	219006	229416	210954	213176	204152	117901	111612	111496	139145	125513	135482	200852	212301	215507	230422	245170	220028	156703	152475	137994	2.85e-10
NA	0	411	24	338.183	8.56612	0.827956	NA	338.183@8.566121	NA	0	0	338.183	131674	116560	118036	253921	241292	226310	206791	192322	194497	125669	126468	120534	147529	114224	122068	177096	182460	185980	218326	248163	213248	116833	123415	111489	3.1e-10
NA	0	139	25	248.054	7.44944	0.793789	NA	248.0535@7.44944	NA	0	0	248.054	555030	462380	540204	1071326	1023505	998089	845372	739022	709355	332325	343480	350872	497080	450427	500941	787517	679800	749747	800952	881332	746166	861425	765706	753294	4.58e-10
NA	0	192	24	387.114	7.8764	0.794118	NA	387.114@7.876399	NA	0	0	387.114	616230	503276	578592	660907	566428	575047	339522	292904	342505	198761	187012	198362	260884	206579	203067	558037	514844	557973	632729	730569	596545	550480	508199	536414	4.62e-10
NA	0	149	25	242.139	0.699038	0.834679	NA	242.1392@0.6990376	NA	0	0	242.139	636610	511956	547389	349084	319350	322894	328779	336019	306348	303248	296792	299000	239472	225265	212612	289100	298890	280192	321460	362030	319454	493584	492309	492591	4.68e-10
NA	0	354	24	378.197	6.10272	0.818486	NA	378.1974@6.102719	NA	0	0	378.197	206779	156850	188403	322913	297204	318949	302800	250507	244123	120827	110687	105569	135110	121781	126302	286912	253451	283884	306143	326455	284356	189727	183630	181766	6e-10
NA	0	162	24	261.127	5.85955	0.804717	NA	261.1274@5.859546	NA	0	0	261.127	210029	175311	203291	262188	251152	218376	238494	225489	224641	373408	360447	386789	466126	402099	410938	244001	213617	216379	237201	277840	233670	193421	164569	186029	6.44e-10
NA	0	177	24	327.029	4.97836	0.804003	NA	327.0285@4.978356	NA	0	0	327.029	494747	418006	349588	782254	642494	623430	700876	578505	632138	162161	130934	143619	151954	124629	138359	480949	494138	511486	591961	686974	622670	543344	497009	485437	6.65e-10
NA	0	141	2	126.904	4.93565	0.51081	NA	126.9038@4.935651	NA	0	0	126.904	256491	217010	184146	311460	307020	299160	288697	285612	319334	104993	113826	112311	124828	119350	114627	278452	252880	231240	270438	274953	264909	258004	231217	233481	7.19e-10
NA	0	251	24	284.161	8.00827	0.83924	NA	284.1611@8.008271	NA	0	0	284.161	272325	271244	248337	541566	484548	470051	410952	376203	392649	180912	156063	161008	227392	180963	189884	398037	371686	391767	402892	480790	376176	271557	267737	229941	7.61e-10
NA	0	247	24	325.119	3.50707	0.781772	NA	325.119@3.507075	NA	0	0	325.119	264008	238710	236868	394408	371194	376692	400159	347030	360664	538227	532362	531367	537821	466254	496676	353408	297444	336984	344992	401277	364472	357312	344069	330740	1.42e-09
NA	0	375	15	119.923	4.96996	0.667554	NA	119.9231@4.969964	NA	0	0	119.923	233310	231453	267378	266119	271955	252722	307264	291290	292549	130799	134108	135319	149059	136805	143807	231110	255340	260344	285168	311914	264735	259686	274460	231153	1.47e-09
NA	0	252	24	185.056	4.48777	0.745735	NA	185.0558@4.487774	NA	0	0	185.056	210492	168517	179143	344292	296508	291741	361355	315651	336973	500948	458412	491688	575044	481354	492420	275398	236937	257092	290489	326735	264384	273138	238631	241394	1.6e-09
NA	0	127	24	341.044	4.87893	0.819065	NA	341.0441@4.878928	NA	0	0	341.044	695772	532275	583980	1078658	1026552	919335	1046188	902299	915809	291864	297848	322194	361081	282100	261384	835846	715717	699954	861256	1045079	968436	722230	599092	640060	1.83e-09
NA	0	115	22	225.087	3.97397	0.708391	NA	225.0874@3.973965	NA	0	0	225.087	363923	293184	275134	703628	683569	728906	803356	678053	726793	394560	398987	412971	440133	377300	358103	693198	615427	624555	708165	820700	705078	542317	515870	464196	2.69e-09
NA	0	233	24	358.198	7.87512	0.8074	NA	358.1979@7.875122	NA	0	0	358.198	226024	224215	249405	327846	314763	318328	276200	263903	290755	486768	457614	448837	609431	469311	528491	264419	275560	270396	306516	340231	275189	225298	223312	216995	2.75e-09
NA	0	422	24	327.117	8.08557	0.835582	NA	327.117@8.085566	NA	0	0	327.117	151868	134917	140953	150421	148272	160067	144480	135917	139369	229549	230822	247340	267559	230181	226918	121463	134036	130769	130139	167199	143486	133016	126184	115361	3.05e-09
NA	0	81	24	370.161	4.88793	0.835321	NA	370.1615@4.887934	NA	0	0	370.161	1177486	895504	1004400	1981311	1783448	1720402	1547388	1381103	1416435	651770	639494	646640	771459	570049	569423	1555754	1257056	1245140	1631943	1882018	1644962	1221576	1194412	1242181	3.37e-09
NA	0	182	24	291.098	5.71148	0.82454	NA	291.0983@5.711481	NA	0	0	291.098	442192	423043	408912	621599	488483	507591	518809	528328	533215	782198	717001	770791	739057	705498	711009	500213	467341	479431	523074	544054	476155	441313	438356	414413	3.93e-09
NA	0	340	24	314.208	6.17405	0.782284	NA	314.2082@6.174049	NA	0	0	314.208	191576	171994	166472	232848	208768	192960	221450	193503	202882	308698	315411	293714	363214	336782	340874	233930	205042	195892	177481	226645	192308	170194	173600	145353	4.1e-09
NA	0	129	24	231.134	7.47025	0.749384	NA	231.1343@7.470252	NA	0	0	231.134	667893	618087	660522	814008	681941	709828	771085	658833	630272	992143	994427	979922	1145040	1022183	1115064	708224	700904	717026	745826	828841	738380	588170	539645	551129	4.4e-09
NA	0	171	24	245.096	7.9058	0.828762	NA	245.096@7.905798	NA	0	0	245.096	496361	437851	440249	729416	657553	609042	658995	623136	610906	290517	280252	307607	339212	331129	326530	674097	647995	621706	702111	818874	629035	453355	424154	437553	5.12e-09
NA	0	107	24	247.093	8.4018	0.817269	NA	247.093@8.401799	NA	0	0	247.093	389425	281755	282036	421232	291683	266909	309628	248036	246150	944991	850788	895262	1421041	989263	1060293	307401	262988	229655	304528	351572	232789	254824	195473	211759	5.24e-09
NA	0	151	24	342.239	5.62862	0.782525	NA	342.2393@5.62862	NA	0	0	342.239	403884	369596	400933	591451	510544	537760	509327	442984	507831	776201	718527	703442	990011	816516	854151	558353	452831	519971	511964	573503	503343	382440	362388	373896	5.27e-09
NA	0	355	24	371.165	4.88721	0.814416	NA	371.1648@4.887214	NA	0	0	371.165	193456	145443	176494	334467	282848	289345	268354	253403	250224	126296	117102	113158	139958	106829	127380	275108	215241	226743	294720	305231	284882	210258	209036	190343	5.38e-09
NA	0	128	24	356.146	4.98088	0.815072	NA	356.1459@4.980879	NA	0	0	356.146	586721	524197	479916	1138940	872718	876135	947202	787835	803685	295044	275964	279292	263272	222436	233790	804619	727996	745914	797690	923348	805231	737400	654331	676518	5.47e-09
NA	0	212	25	180.066	7.46705	0.78514	NA	180.0656@7.467051	NA	0	0	180.066	313487	264091	307268	665084	556525	555125	478168	417534	410926	173705	178388	168059	268134	216678	252163	402524	346354	432804	445240	522816	455577	496218	464746	431617	6.56e-09
NA	0	51	27	259.13	8.08413	0.838096	NA	259.1295@8.084126	NA	0	0	259.13	1401626	1212174	1321915	1546388	1370781	1429915	1431807	1268518	1284244	2133443	2084453	2085064	2723780	2267348	2171832	1199919	1194929	1256949	1262597	1439218	1249679	1197510	1113101	1133973	7e-09
NA	0	126	24	376.2	6.1002	0.814055	NA	376.2003@6.100195	NA	0	0	376.2	626917	512475	517568	1195882	962691	1000699	894560	821498	860704	379709	326862	334200	458853	389565	380537	882470	793738	861631	921590	1098985	862939	660873	623903	563892	9.04e-09
NA	0	125	26	245.114	8.22023	0.826566	NA	245.1138@8.220229	NA	0	0	245.114	680706	626273	599420	679051	608887	598912	626978	484418	629520	980021	943927	881638	1168033	958128	1064939	603049	601798	579721	605517	624758	578525	564636	501579	546183	1.78e-08
NA	0	178	24	340.224	6.08987	0.805783	NA	340.2235@6.089866	NA	0	0	340.224	401885	332154	351211	777271	604026	604053	565061	468409	515706	236400	221850	216747	269107	257292	248230	584116	532938	539233	568626	648965	541307	389608	382313	352554	2.02e-08
NA	0	213	24	272.172	8.62828	0.834128	NA	272.1724@8.628282	NA	0	0	272.172	360678	351174	373208	394142	371068	369041	367198	350253	331098	535474	505385	515578	625777	507893	587917	341091	356512	346207	360405	387492	355273	371720	314804	317837	2.35e-08
NA	0	236	24	350.185	6.17044	0.823183	NA	350.1847@6.170445	NA	0	0	350.185	307415	264374	279259	360091	314546	318593	327244	292901	305155	496400	534981	462973	602552	536910	501399	339838	328822	299733	315350	383105	296365	268677	250551	264585	2.67e-08
NA	0	136	24	259.075	5.39445	0.808333	NA	259.0753@5.394453	NA	0	0	259.075	501083	459813	418686	920028	807250	851866	830399	675432	695509	1057416	1015310	1073081	1022691	940450	960464	781840	681430	689924	686031	866755	774300	608217	561430	495689	2.89e-08
NA	0	124	24	241.119	3.06584	0.750841	NA	241.1188@3.06584	NA	0	0	241.119	659977	563149	568935	1020147	910348	862187	989247	913515	907962	1220808	1271548	1233981	1077004	921123	984190	840187	852937	819752	952207	954365	879826	906433	899449	802086	2.96e-08
NA	0	459	24	315.119	2.22746	0.750578	NA	315.1194@2.227458	NA	0	0	315.119	245377	206032	214388	213609	186246	187752	125959	112023	113621	107526	112283	109032	139071	118586	129486	181944	159805	171235	182380	189087	162273	158156	146647	140923	4.02e-08
NA	0	119	24	251.114	8.73836	0.835231	NA	251.1144@8.738356	NA	0	0	251.114	1058046	983260	1030685	1152132	1005970	1035892	1169905	981037	1041436	410770	426395	409094	498548	407215	381151	1103722	1040435	991504	1004849	1325330	983780	918068	761443	791997	4.79e-08
NA	0	364	24	327.135	6.31995	0.801839	NA	327.1346@6.31995	NA	0	0	327.135	256004	241708	229045	237702	223557	230001	243487	210435	208854	157756	135582	162027	315783	301318	313970	283909	246837	243841	297899	318169	250742	164600	144289	130796	6.45e-08
NA	0	477	24	392.144	4.88469	0.795436	NA	392.1435@4.884691	NA	0	0	392.144	161555	137588	164795	192193	224334	207373	169272	168665	188220	108420	103382	94245.2	126697	101346	115952	175686	188201	165332	182047	191818	205484	172010	160782	166812	6.47e-08
NA	0	501	24	287.114	6.02418	0.820804	NA	287.114@6.024181	NA	0	0	287.114	149568	154571	150531	170860	166939	160279	141201	136052	154052	183505	179960	178183	205392	193270	200826	153152	131636	144549	150650	165415	159221	130569	133622	143840	6.52e-08
NA	0	87	24	229.082	4.53425	0.770265	NA	229.0824@4.534252	NA	0	0	229.082	1014896	846784	902175	1549105	1381037	1283941	1284768	1159996	1305493	1767721	1774787	1752970	1887428	1627039	1618845	1208992	1092954	1094140	1267344	1328407	1145348	1194217	1060239	1122604	7.17e-08
NA	0	135	24	291.098	4.28883	0.773457	NA	291.0983@4.288828	NA	0	0	291.098	554593	437464	483738	771990	677537	690456	769764	664725	758973	1070440	1116645	1018393	1089695	878686	926688	683961	590729	596576	676205	707333	646689	688249	595680	593615	7.64e-08
NA	0	29	25	241.119	4.86456	0.816273	NA	241.1188@4.864562	NA	0	0	241.119	3159738	2672469	3001780	4595282	4286706	4112815	4396756	3681659	3687149	5753108	5171706	5555628	6145970	5227950	5270326	3868939	3377334	3520834	3814599	3887151	4013760	3565311	3420015	3108398	8.26e-08
NA	0	211	24	199.072	3.93642	0.775887	NA	199.0716@3.936416	NA	0	0	199.072	330391	280829	281249	622926	540942	512378	625875	531043	574186	677305	668985	686729	611998	512764	562818	516122	451589	468112	494886	558799	481394	416532	400674	399563	8.99e-08
NA	0	286	24	292.166	8.55745	0.833803	NA	292.1663@8.557448	NA	0	0	292.166	342256	293111	302559	303810	276495	310620	285919	276722	273717	348366	364088	367724	422692	386179	373597	276057	279792	306088	325205	353745	326875	233518	222133	227249	9.93e-08
NA	0	259	24	275.103	3.61155	0.789263	NA	275.1034@3.611546	NA	0	0	275.103	273066	231942	240486	443081	362293	378746	470043	423208	426816	536530	505160	531993	480614	400313	432684	373145	366978	353038	393341	408843	346774	341160	332354	325008	1.22e-07
NA	0	365	24	279.135	7.2066	0.754969	NA	279.1346@7.206601	NA	0	0	279.135	181675	151901	169260	143919	147245	138505	173107	154215	164682	228325	228911	209074	287890	229127	253214	143091	143936	162812	148521	166706	146118	155678	144552	140716	1.82e-07
NA	0	244	24	198.074	7.16091	0.769753	NA	198.0739@7.160913	NA	0	0	198.074	447462	420190	400786	515885	441653	459473	516288	466783	431028	248862	250127	262385	327210	311832	298174	429639	417689	391619	431866	495253	430930	457428	424391	439833	1.97e-07
NA	0	425	24	364.182	6.30878	0.807409	NA	364.1819@6.308784	NA	0	0	364.182	120054	109745	93299.6	259731	238384	234733	192664	177120	166386	119693	113666	108663	155776	124630	135767	196703	168528	164860	192150	247708	186455	135717	128078	121108	2.24e-07
NA	0	543	27	232.931	8.75725	0.767797	NA	232.9312@8.757249	NA	0	0	232.931	187124	198954	198987	171699	157992	167477	159224	154071	157363	149049	129644	130806	103350	110211	109639	174751	165228	156385	155171	174887	142400	150316	140988	153868	2.28e-07
NA	0	358	24	299.122	7.46841	0.765841	NA	299.1221@7.468407	NA	0	0	299.122	205157	162352	180908	225081	188699	197524	219921	187454	185079	274561	263699	283842	334521	288076	297852	188953	196068	179772	205842	230698	195740	171383	137878	138550	2.54e-07
NA	0	201	24	242.122	4.85312	0.806235	NA	242.1222@4.85312	NA	0	0	242.122	422075	324489	346371	545045	535443	510481	516350	435769	472225	656317	611918	652589	701695	623056	602883	482905	428087	417182	466158	519537	501117	421121	420104	377370	2.73e-07
NA	0	94	24	227.103	3.46805	0.786923	NA	227.103@3.468046	NA	0	0	227.103	986753	841361	846848	1443567	1249566	1285980	1553324	1356283	1315285	1830848	1726501	1767014	1673933	1462499	1449436	1184267	1050496	1101969	1230741	1339479	1150226	1331180	1179830	1174218	3.01e-07
NA	0	132	24	277.155	5.60449	0.817722	NA	277.1553@5.604487	NA	0	0	277.155	927476	753209	796043	936081	792149	823433	929912	816332	825678	521791	484900	505231	1096500	953157	907600	973920	870971	927130	947270	1011921	966284	603975	539814	595967	3.16e-07
NA	0	138	19	225.061	5.25012	0.69797	NA	225.061@5.250115	NA	0	0	225.061	390479	338556	358057	369551	323690	307284	405914	384224	395538	106928	96626.9	106399	258025	93124.1	102714	326896	273743	301714	341053	349378	327160	378341	339408	323853	4.15e-07
NA	0	80	27	173.103	8.63908	0.844317	NA	173.1034@8.639083	NA	0	0	173.103	1679252	1422077	1488369	1872941	1642002	1827606	2000959	1728105	1778661	1043176	1055698	1049720	1167383	1025213	1021981	1653992	1600920	1617518	1650148	1971599	1620331	1711849	1699509	1586621	4.27e-07
NA	0	396	24	251.103	7.97781	0.778968	NA	251.1031@7.977813	NA	0	0	251.103	255776	233509	251143	274739	263197	258416	299856	258982	247624	179223	171429	152650	206220	168096	185685	255992	244927	247580	266253	297910	251392	187808	169203	160890	5.77e-07
NA	0	288	24	233.104	7.05335	0.76992	NA	233.1037@7.053351	NA	0	0	233.104	358373	302841	310826	452156	380032	392855	399026	340970	380859	193869	179242	174403	283031	225340	208235	350680	334166	369497	391246	459882	372492	299176	281027	292514	5.84e-07
NA	0	114	24	225.087	3.22644	0.747383	NA	225.0874@3.226436	NA	0	0	225.087	781862	681752	727837	1157824	1084269	1008165	1212076	999905	1047042	1074459	1209882	1223430	1404260	1199301	1205581	966708	947457	999769	1051805	1066150	975157	680469	736062	721526	6.43e-07
NA	0	443	24	116.07	7.79048	0.735984	NA	116.0704@7.790479	NA	0	0	116.07	200020	163431	174997	247899	223367	199397	225547	199058	191701	99484.8	100502	111301	126135	114321	104776	212769	178180	177670	190030	216953	210956	199208	175051	180316	6.46e-07
NA	0	587	24	264.146	8.68544	0.832799	NA	264.1461@8.685436	NA	0	0	264.146	111639	100612	105684	148446	140011	141421	174181	156431	140129	128950	141553	139122	120991	112324	108302	126150	140368	150448	158306	150816	153781	183180	171799	178783	6.51e-07
NA	0	234	26	274.14	8.75277	0.830576	NA	274.1405@8.752766	NA	0	0	274.14	337931	317054	308635	338149	292456	299967	306773	268078	299254	499295	465739	467678	576129	475168	419980	322773	289234	272226	301834	323593	274410	258119	233683	194879	6.88e-07
NA	0	183	24	362.185	6.30554	0.829964	NA	362.1848@6.305542	NA	0	0	362.185	396752	295802	301096	792185	708437	703132	599389	497227	531545	374848	390391	350161	439089	383220	440710	608389	509893	546722	607092	742322	552218	408870	445486	371635	8.03e-07
NA	0	620	23	113.001	4.95518	0.702151	NA	113.0014@4.955184	NA	0	0	113.001	141008	130285	138661	144790	149417	144092	144018	151348	145852	104915	116178	119665	127714	114229	120352	142866	142189	150119	137695	137415	145762	156432	154225	147302	8.37e-07
NA	0	670	24	113.001	5.01218	0.662952	NA	113.0014@5.012185	NA	0	0	113.001	141008	130285	138661	144790	149417	144092	144018	151348	145852	104915	116178	119665	127714	114229	120352	142866	142189	150119	137695	137415	145762	156432	154225	147302	8.37e-07
NA	0	682	26	113.001	4.99906	0.686333	NA	113.0014@4.999055	NA	0	0	113.001	141008	130285	138661	144790	149417	144092	144018	151348	145852	104915	116178	119665	127714	114229	120352	142866	142189	150119	137695	137415	145762	156432	154225	147302	8.37e-07
NA	0	195	24	316.187	7.15358	0.782779	NA	316.1873@7.153585	NA	0	0	316.187	487843	395980	426035	707392	617011	625352	629675	507651	605102	416112	431735	422152	495472	436898	456484	623131	587285	603923	618171	651540	586774	411581	426196	444155	9.84e-07
NA	0	153	15	228.124	0.553656	0.760019	NA	228.1235@0.5536557	NA	0	0	228.124	448687	461986	426837	270672	235990	312245	233594	195115	197349	369107	316752	479794	295987	241908	266862	205711	201006	200951	218038	292515	180242	466325	457135	435028	1.03e-06
NA	0	532	24	183.933	8.40692	0.833584	NA	183.9334@8.406919	NA	0	0	183.933	163221	171291	156211	144686	155029	162163	127305	118450	125470	169222	171426	174585	158065	155229	161805	135533	147624	153507	127153	144186	133086	164274	166370	167278	1.05e-06
NA	0	498	24	330.203	6.74317	0.764236	NA	330.2029@6.743168	NA	0	0	330.203	161154	139510	144213	154302	161481	151877	220583	178925	190788	190553	189932	193402	207776	203593	213663	155688	163632	181406	162655	192530	172223	118060	107757	122817	1.1e-06
NA	0	150	20	242.139	0.557178	0.76926	NA	242.1392@0.5571781	NA	0	0	242.139	568433	583238	519915	376854	344697	410361	370605	326863	347553	291468	257005	358435	251948	217521	234013	324261	292388	296125	323257	451534	280577	518528	490880	469628	1.42e-06
NA	0	189	24	199.072	5.71893	0.778122	NA	199.0716@5.718929	NA	0	0	199.072	465889	415679	432413	755010	643790	669972	637890	561218	569506	484664	438995	416764	460612	405570	399346	551610	504413	518034	566397	631239	549419	524323	491391	489860	1.44e-06
NA	0	165	24	275.103	5.33141	0.829343	NA	275.1034@5.33141	NA	0	0	275.103	493036	450525	449302	723952	634016	670688	728099	700319	657354	793795	822612	852218	811607	675206	726980	625760	530989	583505	639586	745086	584360	531325	492834	493330	1.7e-06
NA	0	64	25	227.139	6.67673	0.785945	NA	227.1395@6.676727	NA	0	0	227.139	1553487	1388683	1445725	1626807	1497607	1486662	1647252	1407926	1477522	1028297	995912	943042	1213201	997160	1070884	1582537	1381850	1497340	1527853	1689684	1478046	1351482	1346264	1339081	2.13e-06
NA	0	260	27	163.839	6.11633	0.763527	NA	163.8392@6.116332	NA	0	0	163.839	442086	433926	469125	529498	484149	503145	475256	481056	491714	422488	430706	406192	529449	522232	520241	441967	415460	419997	469707	476388	453077	511024	476660	474091	2.13e-06
NA	0	103	24	200.092	0.85627	0.838718	NA	200.092@0.8562698	NA	0	0	200.092	1195455	1032260	1052416	1249165	1148975	1170436	1264038	1010479	1088881	1475790	1465872	1450081	1579282	1458703	1539488	1221295	1139452	1058988	1171919	1323734	1100036	968499	915310	986982	3e-06
NA	0	264	18	326.208	6.31224	0.805645	NA	326.208@6.312243	NA	0	0	326.208	277787	229586	240855	558731	484131	429788	421548	364779	339771	306591	282519	241837	316086	286668	337096	409472	415207	398035	396582	453679	382887	287333	288168	299555	3.03e-06
NA	0	56	26	217.119	7.9048	0.809489	NA	217.1187@7.9048	NA	0	0	217.119	1764691	1522917	1613962	1938815	1762892	1719937	1910463	1599579	1602680	2247874	2107962	2204041	2737110	2267023	2370750	1684247	1651972	1640815	1744398	1982866	1786471	1557489	1453242	1312616	3.35e-06
NA	0	376	24	156.102	0.846941	0.839991	NA	156.1019@0.8469409	NA	0	0	156.102	225871	197593	208294	261296	224109	238688	242491	204717	221415	319032	299638	305475	322579	291553	305088	268708	208935	220821	246120	255926	226828	202626	193075	176944	3.58e-06
NA	0	387	24	228.143	6.68223	0.663565	NA	228.1428@6.682234	NA	0	0	228.143	180508	168163	174465	191110	181304	176541	204620	162062	173062	122722	108193	113564	139205	122665	130889	186855	170328	178095	192656	202236	173412	178619	156972	171928	4.35e-06
NA	0	270	5	137.891	5.05478	0.574102	NA	137.8906@5.054776	NA	0	0	137.891	147271	135720	152978	165576	169911	170075	164354	167314	159280	124363	134745	118095	130955	116680	125766	140602	150812	142125	164082	155012	160355	147014	166914	143958	5.75e-06
NA	0	202	25	196.022	5.10217	0.768691	NA	196.0219@5.10217	NA	0	0	196.022	625747	647004	645247	629161	662190	662424	585384	648022	618051	465783	496904	501714	494992	519232	530811	643798	618811	601469	575063	675730	635831	587042	628091	635207	6.23e-06
NA	0	455	24	356.182	8.05855	0.838734	NA	356.1823@8.058548	NA	0	0	356.182	121626	106779	107265	215945	202439	186138	185153	171267	164860	196829	190487	180160	235488	190282	196588	184535	142523	190155	209764	219192	182457	135852	125847	118675	8.62e-06
NA	0	221	24	329.127	6.09191	0.817726	NA	329.1269@6.091912	NA	0	0	329.127	549994	471718	496054	508646	437773	425744	443835	402503	394532	412076	364328	401017	613946	544441	557801	485449	477105	468482	517466	569530	448433	341788	325866	306012	9.24e-06
NA	0	343	24	320.172	8.51459	0.830595	NA	320.1723@8.51459	NA	0	0	320.172	284843	257251	253344	247913	233793	237050	247267	227729	205408	251775	267699	244701	306687	281586	313708	227898	241683	215635	234817	276225	240164	181421	185369	189875	9.58e-06
NA	0	285	27	257.818	6.21592	0.812251	NA	257.8185@6.215921	NA	0	0	257.818	412214	420521	386790	380971	412505	382775	398682	422224	393469	432552	425917	408602	458023	450079	459400	327945	366834	326532	358622	381713	406316	440866	449754	431019	9.89e-06
NA	0	200	24	130.086	7.2272	0.758989	NA	130.0861@7.227201	NA	0	0	130.086	584786	534699	587557	700986	550875	578946	661515	543498	576100	347976	329132	352574	425348	350922	363922	586797	549428	505043	527924	639630	561994	626839	580101	567786	1e-05
NA	0	130	24	231.134	7.94547	0.8349	NA	231.1344@7.945472	NA	0	0	231.134	1017401	837774	852342	1086346	964377	945469	1128428	924740	989845	642626	635561	615298	688609	549933	591130	919707	897704	931086	988718	1115966	903052	847945	760552	709813	1.23e-05
NA	0	133	27	96.9683	8.698	0.806316	NA	96.9683@8.698003	NA	0	0	96.9683	999510	919850	932277	1089347	922207	1007040	1001090	818228	828769	615523	628927	639069	679646	622385	610538	974886	886253	852082	945207	1039523	852561	894358	810857	796981	1.27e-05
NA	0	575	24	266.135	6.06309	0.75519	NA	266.1353@6.063091	NA	0	0	266.135	146337	121746	136175	143725	128847	134965	147210	126231	140698	165715	157616	166017	172653	162901	164825	127644	128737	118026	135148	149184	129319	120068	116708	106607	1.31e-05
NA	0	359	1	193.926	5.38689	0.572443	NA	193.9258@5.38689	NA	0	0	193.926	204443	211908	213340	207588	221448	223371	209398	214819	215296	236410	228143	234109	255984	271606	253654	191625	212665	197313	187952	198666	215252	223940	222273	199987	1.43e-05
NA	0	52	24	227.103	5.00706	0.796844	NA	227.103@5.00706	NA	0	0	227.103	1936253	1668676	1542696	2798744	2376442	2383411	2302274	2077985	2205117	1673463	1602828	1648605	1682593	1550600	1507637	2128851	1935775	2038192	2211112	2285131	1908374	2151751	1923977	1952326	1.48e-05
NA	0	466	24	333.029	7.02065	0.834075	NA	333.0291@7.020651	NA	0	0	333.029	185361	154846	171698	221339	185889	195030	164949	170615	167099	133306	128074	132987	161612	127766	157955	189786	201869	199654	192690	218812	226141	182450	165329	168862	1.5e-05
NA	0	175	24	295.127	6.69714	0.710608	NA	295.127@6.697139	NA	0	0	295.127	528850	426929	481683	541069	481877	487582	555561	463229	471501	343330	325622	338980	386172	358799	377981	530676	466502	490607	524487	546678	493868	465320	445824	462151	1.73e-05
NA	0	407	24	218.122	7.90556	0.768046	NA	218.122@7.905556	NA	0	0	218.122	169395	141855	153124	199743	186438	182405	200944	155453	161550	235951	224413	228750	273913	221437	236717	175381	170512	157330	177236	201066	169925	163586	143291	131853	1.8e-05
NA	0	447	24	384.175	7.13269	0.761067	NA	384.1747@7.132691	NA	0	0	384.175	144598	123703	126819	232236	224279	192273	206337	195335	173146	146945	145850	148457	191027	132364	134792	183319	187709	200547	208791	225670	201474	147075	131912	135036	2.33e-05
NA	0	145	24	293.15	6.59307	0.794145	NA	293.1504@6.59307	NA	0	0	293.15	525766	491356	499651	482770	444949	445474	483018	442239	473790	376245	385675	389381	437874	396676	453779	476411	459713	468741	499710	517467	463321	424928	378577	365558	2.38e-05
NA	0	116	21	136.891	5.02948	0.737407	NA	136.8905@5.029478	NA	0	0	136.891	1472826	1467609	1451249	1503889	1435438	1376878	1626407	1396338	1551425	1162718	1206573	1134531	1177083	1105213	1203372	1239313	1391439	1403899	1459908	1480634	1381034	1333463	1444925	1402562	2.45e-05
NA	0	303	25	185.092	8.29003	0.830999	NA	185.0922@8.290035	NA	0	0	185.092	291086	249000	236091	356169	302324	320784	328137	310627	309532	174929	162350	187728	286248	217805	233448	308262	292002	264202	355364	408725	310109	273414	234762	226300	2.62e-05
NA	0	352	27	78.9577	8.69928	0.750712	NA	78.95773@8.699284	NA	0	0	78.9577	323712	282020	292756	350461	320782	312598	327952	255597	259592	197020	197612	218338	223759	196608	197236	306238	273841	276113	304218	339974	287723	278830	244496	257429	2.76e-05
NA	0	242	24	186.076	0.932484	0.824219	NA	186.0762@0.9324841	NA	0	0	186.076	594454	526983	533546	580214	523290	503870	483588	403712	438864	370650	361568	368857	397493	347439	362979	537611	451926	477085	528955	563298	456474	480186	494564	527466	3.46e-05
NA	0	144	24	293.15	6.08572	0.801265	NA	293.1503@6.085717	NA	0	0	293.15	903825	782460	790205	784900	717309	688737	758439	606848	690727	674353	639100	579934	1024719	842240	967390	804415	775005	745288	812236	857435	722599	568124	575506	565321	3.67e-05
NA	0	471	24	266.062	7.1613	0.758805	NA	266.0617@7.161296	NA	0	0	266.062	207193	159512	160724	182825	173326	189997	206118	178422	173220	110057	109586	121243	133107	128316	133588	179544	155999	175290	160459	192279	174606	192506	184953	186361	3.87e-05
NA	0	335	24	344.109	4.90703	0.783908	NA	344.1094@4.907028	NA	0	0	344.109	182876	137852	144857	358155	265939	280109	269081	229872	264910	187324	170541	188459	186602	151520	165103	234682	220647	219520	245386	305791	232043	220059	209917	219342	4.48e-05
NA	0	131	24	277.155	6.12584	0.821502	NA	277.1553@6.125835	NA	0	0	277.155	1018416	823696	888213	922824	882777	928431	910647	865654	945261	682450	635321	591587	943810	833424	866722	1051911	862965	925381	918915	1049843	886302	704760	648585	644556	5.09e-05
NA	0	533	24	299.122	7.94579	0.787478	NA	299.122@7.94579	NA	0	0	299.122	195466	149834	154425	181567	176775	166060	199095	153928	184657	109413	107487	120408	121016	87957.7	105207	162826	168732	163897	178836	187264	150992	144165	135399	132365	5.51e-05
NA	0	280	24	267.129	6.06669	0.80091	NA	267.1291@6.066694	NA	0	0	267.129	374128	312202	354185	422297	362608	394088	380730	345491	375419	424257	419937	454913	489969	455959	475567	364059	344112	350435	391063	401008	335544	366013	308620	317356	5.7e-05
NA	0	257	23	285.106	7.85032	0.735663	NA	285.1064@7.850321	NA	0	0	285.106	367467	325699	318213	415458	370808	356874	365045	347089	350782	454801	417427	441786	537790	403648	446906	325979	337485	346261	379164	410176	337699	277584	270383	275892	6.38e-05
NA	0	122	25	286.188	8.5459	0.833402	NA	286.1881@8.545896	NA	0	0	286.188	1257344	1095606	1022742	1107812	1012089	1096918	1075433	943645	954581	714077	735414	785879	861124	781275	819800	1025759	1036307	941511	1036431	1224516	1019280	930518	904910	946739	6.47e-05
NA	0	492	24	387.224	8.64577	0.837552	NA	387.2245@8.645766	NA	0	0	387.224	123906	123549	120598	203623	168303	197745	189438	169678	167994	144476	150106	139714	169594	126516	160716	167556	165522	151094	163070	193590	168513	131203	94006.5	111734	8.23e-05
NA	0	109	24	265.132	6.06633	0.816464	NA	265.132@6.06633	NA	0	0	265.132	1184348	978858	1082564	1298495	1094610	1113388	1164526	1098131	1125082	1311295	1311992	1375349	1522749	1415747	1409922	1139771	1042465	1062241	1174149	1278336	1121213	1142006	1032965	967415	8.25e-05
NA	0	506	24	331.124	6.09191	0.785538	NA	331.1241@6.091912	NA	0	0	331.124	192880	144223	149126	152618	146675	143764	147711	142333	156697	117340	119076	115045	211003	185938	177144	168154	150466	129980	162418	189581	156015	112101	92575.3	106134	8.54e-05
NA	0	609	24	315.129	6.12361	0.821422	NA	315.1291@6.123613	NA	0	0	315.129	145242	121842	130596	141515	141817	138290	144183	130725	141510	109076	97630.2	94514.5	154610	135094	125958	163303	131857	141959	146041	161061	138590	101004	92980.5	107042	8.72e-05
NA	0	48	26	134.046	5.15597	0.800365	NA	134.046@5.15597	NA	0	0	134.046	3255106	3002835	2973751	3001682	2684618	2648027	79931.9	78184.9	76482	356349	356321	359565	148603	134677	130441	2958183	2627784	2541020	2791740	3045684	2724574	3247878	3017284	2851411	2.48e-15
NA	0	89	21	179.055	4.74522	0.779278	NA	179.0551@4.745216	NA	0	0	179.055	1150907	990750	984310	1001322	925998	983988	1880768	1638196	1679780	0	619.271	0	337310	277051	283630	931295	804614	797550	1077555	1130111	1013776	1106540	950978	969870	2.45e-13
NA	0	118	24	228.96	4.93765	0.799109	NA	228.96@4.937649	NA	0	0	228.96	894785	649915	760858	1196990	1171508	1093498	1132809	1076699	1066945	99049.2	100180	84861.9	119715	99423	102995	984765	1041489	1002619	1142510	1287250	1082202	865216	784679	815968	3.4e-13
NA	0	326	24	354.203	4.343	0.783011	NA	354.2031@4.342998	NA	0	0	354.203	95128.7	81179.8	93900.4	183254	150919	166814	137815	129472	147469	388299	384761	364654	387646	297785	327183	128628	123979	114406	135064	151963	126062	119430	98829.9	99843.8	7.06e-12
NA	0	88	14	229.082	4.23623	0.607719	NA	229.0824@4.236231	NA	0	0	229.082	100447	90452.7	88740.4	278854	251633	239999	243405	208256	218785	173580	182972	185900	169944	140459	142465	220674	195174	186026	214441	243670	218221	221561	209991	194528	1.88e-08
NA	0	639	24	242.122	3.00992	0.667418	NA	242.1221@3.009921	NA	0	0	242.122	84370.6	73355.4	66476.9	123840	118729	113673	130650	115407	104387	149734	150990	151918	129346	114945	122071	103661	101090	99664.8	117449	120729	108615	104294	113632	102589	1.13e-07
NA	0	487	24	228.106	3.44026	0.751534	NA	228.1064@3.440261	NA	0	0	228.106	102603	93204.7	89161.5	161428	144498	142198	171147	151867	150778	212962	209654	196223	198017	161996	171390	139565	118596	128600	139359	153255	135403	152688	127071	132992	2.42e-07
NA	0	435	24	171.077	8.42709	0.824585	NA	171.0765@8.427093	NA	0	0	171.077	109979	110696	125267	210074	177370	187609	193676	169308	160426	85531.9	84942.7	92730.1	102486	109403	102634	172197	146178	169954	174402	228837	180379	127897	112817	121143	3.55e-07
NA	0	558	24	295.093	4.02404	0.77044	NA	295.093@4.024039	NA	0	0	295.093	103501	86225	96717.4	180558	146502	151457	174975	161675	166438	109938	102904	111722	117128	96192.9	94652.5	151818	148519	143820	157266	168082	144133	133114	122964	117483	3.55e-07
NA	0	619	24	182.042	8.04161	0.809822	NA	182.0425@8.041614	NA	0	0	182.042	111759	103555	94783.4	141769	109876	110357	79811.3	81229.5	87305	158787	153129	159133	125936	111172	101350	109582	103205	96348.1	108288	116709	115241	122587	118958	116944	3.46e-06
NA	0	537	24	230.086	4.50451	0.756069	NA	230.0858@4.504507	NA	0	0	230.086	98835.7	84813.8	83974.5	159784	132964	128297	134616	113794	121997	186027	177317	166205	204555	170638	153768	121389	107514	110383	131916	146418	117233	118026	115095	112285	6.47e-06
NA	0	372	24	247.112	6.71624	0.741405	NA	247.1116@6.716236	NA	0	0	247.112	153936	122269	126719	158695	139808	144554	146068	129662	128584	85403.2	97616.5	86512.9	108049	99212.9	115955	158996	142319	145359	139374	140330	156813	112164	108490	117087	8.34e-06
NA	0	662	24	201.095	0.843698	0.837865	NA	201.0953@0.8436983	NA	0	0	201.095	112220	98560.7	98845.1	118940	114678	120286	107898	96390.2	102782	157198	141161	148353	156705	130817	148751	131301	110868	102652	122209	127294	107504	94924	94573.1	92582.2	8.97e-06
NA	0	664	24	229.082	6.70651	0.758602	NA	229.0823@6.706507	NA	0	0	229.082	101346	93300.5	99595.1	143994	146932	140222	131543	116768	135078	128010	143544	139130	127572	111769	125396	117478	103442	120630	123218	133686	122742	101822	103266	111441	1.02e-05
NA	0	540	24	334.049	7.1489	0.766706	NA	334.0492@7.148901	NA	0	0	334.049	178632	149193	144058	162016	152198	153122	171557	138405	139238	88504.6	97126.5	96063.7	118134	98155.4	107092	130667	134976	142936	166558	158314	144408	148707	163514	152534	1.13e-05
NA	0	530	24	359.23	8.57857	0.815243	NA	359.2296@8.578568	NA	0	0	359.23	122495	121569	119706	159897	156126	133623	150010	138782	164038	117296	106625	112805	150632	114148	127853	150500	145777	146186	168719	184714	149145	100366	97058.7	89974.7	2.02e-05
NA	0	618	24	287.191	8.54571	0.835705	NA	287.1913@8.545715	NA	0	0	287.191	150013	146425	145281	144491	146952	149216	155537	117387	127968	97257.7	98672.4	97063.3	118464	103928	102243	135566	137177	123029	141814	164937	140378	119789	118735	119693	2.39e-05
NA	0	513	24	205.082	8.42925	0.829323	NA	205.0821@8.42925	NA	0	0	205.082	111628	102281	92750.5	128467	132164	123920	161021	128508	154293	118733	123748	117764	139968	117755	104774	108958	102696	108745	121435	153912	131403	80342.2	79378.2	67162.4	4.12e-05
NA	0	534	24	402.036	7.1718	0.755809	NA	402.0363@7.171801	NA	0	0	402.036	167387	140017	140240	170464	157325	163834	173488	154112	140750	99607	86340	105483	125608	99988.6	88799	137363	132285	139121	160229	169551	136639	157602	143018	158310	4.81e-05
NA	0	271	24	364.199	8.56975	0.819772	NA	364.1986@8.569749	NA	0	0	364.199	330160	282554	320230	409133	444796	409240	269823	243262	277113	48963.5	49703.1	52730.7	61107.3	56925	54819.1	278650	270784	280341	386870	426822	354864	257361	236508	228387	1.98e-13
NA	0	203	24	228.963	4.93765	0.791593	NA	228.9632@4.937649	NA	0	0	228.963	378573	314179	365396	535252	529255	525358	544965	494072	484622	50190.7	46114.6	43778.9	61626.7	46821.1	43491.2	456929	450795	441972	547642	616168	485850	379268	381809	367043	2.49e-13
NA	0	468	24	443.038	4.93837	0.847378	NA	443.0375@4.938371	NA	0	0	443.038	177214	143258	163132	208855	211127	217022	209510	171546	181002	32053.8	31937.3	30654.3	37667.8	27591.2	29877.3	178138	168370	175398	190587	216602	193388	173183	176845	175744	5.92e-13
NA	0	296	22	215.032	4.8296	0.718901	NA	215.032@4.829603	NA	0	0	215.032	298574	250790	253143	253305	216482	232379	447487	398810	402495	64785.2	62611.2	73049.2	78052.5	64611.8	67929.4	236228	217091	212194	274336	291381	265124	273879	249197	240387	9.94e-13
NA	0	607	24	312.997	4.94954	0.786844	NA	312.9972@4.949537	NA	0	0	312.997	132349	125546	136016	142059	129572	152269	127141	121626	118200	47994.8	39725.1	41879.8	52596	50920.1	52102.9	115769	119488	118564	134631	131798	128475	143171	136619	123392	1.65e-12
NA	0	449	24	345.214	8.66378	0.834065	NA	345.2139@8.663779	NA	0	0	345.214	140950	143692	124324	189030	167784	176814	216175	209558	192779	41516.9	43225.3	41048.2	41274.1	32076.6	39258.7	167459	154631	172956	181546	220537	198345	131195	114759	120564	2.26e-12
NA	0	291	24	309.102	4.93438	0.769057	NA	309.1016@4.93438	NA	0	0	309.102	262072	223872	216190	246940	232010	222918	433602	362871	370449	32440.8	28522.9	29084.8	34875.8	32717.6	32027.5	228661	193275	197731	254230	278209	266929	239968	203760	201006	3.66e-12
NA	0	238	24	225.965	4.9586	0.789917	NA	225.9654@4.958602	NA	0	0	225.965	364712	286995	318413	542370	550343	488965	528502	427880	455640	42460.3	41667.6	50348.5	50586.5	43804.7	43354.1	454105	444884	431437	490209	578760	483400	381344	328557	329630	5.5e-12
NA	0	431	24	342.166	8.19437	0.837375	NA	342.1665@8.194366	NA	0	0	342.166	137554	120007	123110	242568	234871	227439	196332	188522	166766	90331.2	86553.6	85973.6	101528	97429.9	92084.5	196892	182338	207422	187855	201680	193009	148857	135082	131793	7.79e-12
NA	0	427	24	318.166	8.13935	0.826408	NA	318.1665@8.139349	NA	0	0	318.166	201542	175253	170279	237071	237791	252055	246902	201927	225875	68675.2	71507.5	77649.6	68731.6	55066.6	59445.5	218871	232286	211912	240084	274700	241189	164346	165978	162510	9.35e-12
NA	0	289	23	233.104	7.33145	0.707524	NA	233.1037@7.331454	NA	0	0	233.104	145056	129113	137836	314921	276766	259656	298050	269828	278663	76716.3	69374.6	84811.5	92115.8	81862.6	88956.4	252075	238745	224450	261250	313095	270490	198208	210060	205706	1.78e-11
NA	0	369	24	229.959	4.94996	0.757661	NA	229.9595@4.949957	NA	0	0	229.959	194417	156054	171029	293664	290308	270565	255948	247667	230340	84307	80780.4	86263.6	97513.6	94261.5	101338	236005	249803	222503	299940	310207	254670	190402	191642	182520	2.48e-11
NA	0	371	21	247.112	6.20987	0.771112	NA	247.1115@6.209874	NA	0	0	247.112	270775	225258	233983	306635	303667	279827	286233	241938	249226	50130.5	53520.3	51117	71214.9	60729.5	64956.6	289681	269693	249918	262771	313186	271818	219120	234380	199310	2.94e-11
NA	0	253	24	258.081	4.93801	0.784597	NA	258.0808@4.938012	NA	0	0	258.081	353139	284738	309943	519598	458831	452273	435221	388398	397066	87674.1	88798.2	84700.3	96911.1	79432.5	85674.2	421410	395489	395062	470298	527726	402370	363743	346290	341584	4.02e-11
NA	0	604	24	313.995	4.93044	0.785061	NA	313.9951@4.930445	NA	0	0	313.995	130168	123169	118766	143221	148808	127807	137107	136955	147408	53810	47236.6	46512.2	60171	51439.5	56397.6	118011	113915	124376	124402	146239	130361	151998	139026	134998	4.07e-11
NA	0	496	24	280.063	4.9499	0.781175	NA	280.0627@4.9499	NA	0	0	280.063	146618	129168	139853	177390	186211	148363	158723	170663	147486	42085.1	41569.8	42835.4	46347.5	42803.1	43149.8	142910	159392	167914	155367	154490	161718	145393	152404	134154	4.52e-11
NA	0	413	24	129.031	4.96631	0.771335	NA	129.0311@4.966306	NA	0	0	129.031	195126	188993	191047	226738	210786	248572	229367	202273	194726	80770.9	72237	72955.5	84765.9	77713.4	75750.5	228482	217623	208785	245488	248436	222780	214217	183590	178551	6.99e-11
NA	0	382	23	178.843	4.83926	0.781841	NA	178.8432@4.839263	NA	0	0	178.843	197792	143267	154795	284418	283219	268263	239070	198910	200730	77737.7	81850.2	76381.7	59743.4	45252.2	46237.7	262976	258784	215467	276559	281483	251240	228411	238317	211612	1.12e-10
NA	0	452	24	161.044	4.77586	0.764906	NA	161.0444@4.775857	NA	0	0	161.044	143029	116421	116494	108701	103332	115989	235724	189402	195780	30149.8	30269.2	29208.8	38861.5	35003.2	31803.4	111903	100670	98591.4	126493	144392	129078	115109	121290	103851	1.21e-10
NA	0	538	26	122.968	4.98689	0.774705	NA	122.9682@4.986886	NA	0	0	122.968	146308	129798	115310	180946	158742	161071	156772	168115	157024	42905.2	35370.8	42806.7	55106.3	34570.4	41307.7	143285	134392	143151	142808	166795	158418	161248	132316	154813	1.28e-10
NA	0	327	24	128.061	4.93945	0.760126	NA	128.0612@4.939451	NA	0	0	128.061	257250	206040	233172	298302	266184	309932	300372	260698	261670	91657	91192	99980	99452.4	93131	96304.8	283877	265226	257189	285503	297503	258902	231207	255491	239516	1.61e-10
NA	0	518	24	167.02	5.30949	0.732431	NA	167.02@5.309492	NA	0	0	167.02	119936	103096	96778.9	91224.9	76401.2	75678.7	201466	168330	173952	195984	195597	190326	129761	108919	104325	132970	115013	105892	188486	203423	179093	53318.6	48790.2	49542.2	1.68e-10
NA	0	429	24	380.23	8.33545	0.827113	NA	380.2299@8.335446	NA	0	0	380.23	114602	125357	126204	239123	187876	192416	176155	170585	163571	49398.9	50959	54160.3	67841.6	56148.3	66892.9	183176	170455	176737	204275	218622	182896	122899	111709	123938	1.73e-10
NA	0	330	24	214.108	0.760033	0.835706	NA	214.1077@0.7600334	NA	0	0	214.108	257663	214189	232508	286782	274892	272561	297997	268842	258194	94131.8	79719.7	96138.4	81870.4	72676.1	76544.3	300081	272844	270128	325962	393002	309044	222868	210159	232353	1.97e-10
NA	0	453	25	135.97	4.94718	0.787322	NA	135.9698@4.94718	NA	0	0	135.97	193337	156966	122692	224955	221865	198639	221357	214756	215037	46103.6	48002.5	41802.2	59398.1	47749.5	43304.6	181892	190859	178220	204868	240586	216636	194694	169158	171259	3.35e-10
NA	0	276	22	89.0231	4.78374	0.765466	NA	89.02311@4.783738	NA	0	0	89.0231	309325	259992	265632	275488	243572	251169	507880	444751	427557	80234.7	78610.6	0	104465	83909.4	23137.5	238614	217791	214863	265567	281185	262615	269738	253180	244117	4.98e-10
NA	0	297	5	215.032	6.06958	0.696376	NA	215.032@6.069575	NA	0	0	215.032	185456	160690	174767	203398	150191	172715	216929	190790	206380	36934.7	33872.4	42420.2	46615	37841.2	45779.9	136253	123575	127489	170830	180654	145289	183083	153362	154766	5.65e-10
NA	0	332	23	128.007	4.94269	0.756279	NA	128.007@4.942693	NA	0	0	128.007	249200	222838	236666	306376	267632	272896	292545	251627	276156	99038.1	93071.3	97954.9	100808	96229.4	94840	295422	274586	267209	290874	226241	261599	199173	237239	241026	9.49e-10
NA	0	562	24	295.033	4.93549	0.770801	NA	295.0332@4.935488	NA	0	0	295.033	151260	130627	125481	162111	143184	157582	158670	137208	134382	41754.5	41738.9	40167.3	44231.6	39394.2	40766.7	158349	138585	129125	179866	169351	138241	142402	144898	157285	1.27e-09
NA	0	499	24	384.028	7.44005	0.773081	NA	384.0284@7.440048	NA	0	0	384.028	115663	102302	98406.8	220871	188642	191844	180054	154560	146861	68293.2	67162.6	63896.6	104764	91623.4	97204.1	147117	162202	157730	149929	175761	163583	170364	158410	161448	1.82e-09
NA	0	368	26	180.841	4.84311	0.788975	NA	180.8411@4.843105	NA	0	0	180.841	167519	139523	147990	293391	239952	234903	232175	182029	206476	74863.5	65057.7	78978.1	50386.5	39327.3	53505.8	232430	238194	225048	236921	302506	240703	218314	210106	204072	1.97e-09
NA	0	694	24	268.963	4.94774	0.759944	NA	268.9629@4.947736	NA	0	0	268.963	113750	92643.2	99346	128644	112579	119710	116826	99162.7	120895	50966.2	47573.4	56902.1	55787.3	57565.5	53905.9	103182	111429	106094	117349	132964	107766	105017	97600.5	106452	2.52e-08
NA	0	554	26	241.119	1.88292	0.717701	NA	241.1188@1.88292	NA	0	0	241.119	87382.1	72714.3	70047.3	185488	154570	162153	198733	164069	161909	132816	130637	125342	101174	90803.1	88015.6	161110	153544	148875	181419	197605	169640	167525	153914	151042	3.29e-08
NA	0	638	27	96.9588	10.1044	0.802568	NA	96.95878@10.10445	NA	0	0	96.9588	81151.7	73734.4	77774.2	127366	109420	116696	162812	141955	147130	104976	98822.2	103546	86399.6	77203.5	69324.6	109975	100343	104138	115932	125939	107416	110463	103630	102485	3.58e-08
NA	0	597	24	252.118	8.73799	0.838183	NA	252.1178@8.737994	NA	0	0	252.118	129450	115146	131181	141879	129577	124772	136095	123762	131506	50194.5	49649.1	45253.6	63962.7	47346.1	42650	136945	133524	128557	118544	163644	117941	112421	104653	115044	4.26e-08
NA	0	548	24	270.157	8.72245	0.83168	NA	270.1567@8.722445	NA	0	0	270.157	151627	144910	152158	157985	128011	152022	154246	141785	141429	80394.9	78834.8	79729.1	81653.5	83485.7	83024.1	154750	154237	146076	164464	188321	148994	127819	133074	105984	9.03e-08
NA	0	361	24	215.103	8.36933	0.83377	NA	215.103@8.369333	NA	0	0	215.103	214156	158100	178439	312402	242139	250276	294368	239320	273508	84774	96010.3	101185	102245	79128.5	85043.9	214264	188053	228924	255684	331626	248184	165059	155362	140170	2.6e-07
NA	0	602	24	288.156	8.0394	0.809862	NA	288.1561@8.039396	NA	0	0	288.156	85345.2	72671.9	76412.6	167172	139198	147870	157721	137316	132193	113577	118846	111417	142736	121743	117734	119251	122587	126514	150313	155771	133167	84151.9	88632.5	84250.4	3.48e-07
NA	0	742	24	413.141	4.98484	0.738535	NA	413.1414@4.984844	NA	0	0	413.141	105978	100442	110473	106292	137595	121206	123702	96887.4	98037.1	56216.6	46391.3	54466.1	56075.4	51604.1	51409.2	87823	99958.9	113481	115691	121465	108298	119787	102032	117292	4.86e-07
NA	0	104	21	200.092	0.574791	0.796686	NA	200.092@0.5747907	NA	0	0	200.092	109006	96468.6	94079.5	114760	120417	124514	108879	93439.8	102214	133437	130830	132456	147057	148782	139572	119951	108784	111847	114131	132947	112652	97749.2	96009.8	97031.7	7.88e-07
NA	0	645	24	226.091	3.24264	0.718528	NA	226.0908@3.242645	NA	0	0	226.091	82673.4	76433.8	79157.2	117180	118541	115918	135857	114439	117689	126380	137729	135593	166945	129642	136249	107107	103060	110217	112608	127444	112723	76334.3	85087.3	78762.2	1.26e-06
NA	0	881	24	363.111	6.31527	0.815571	NA	363.1112@6.315269	NA	0	0	363.111	145784	144938	136297	139290	129651	132070	137962	104006	126130	97826.6	85179.2	90404.1	190724	175241	180950	177067	140003	141272	164546	184173	131306	81550.3	79061.3	71763.9	1.77e-06
NA	0	761	22	174.107	8.64108	0.829618	NA	174.1068@8.641083	NA	0	0	174.107	109090	102818	97248.3	130148	112229	114235	128562	117008	123605	57283.8	68488.8	54515	85407.7	67275.7	64258	107693	94923.1	109772	97956	128568	107304	110124	103981	104611	2.13e-06
NA	0	462	24	369.225	8.60722	0.831467	NA	369.225@8.607215	NA	0	0	369.225	114583	111766	118764	230362	201524	211952	185552	156505	138509	110837	86369.5	96862.3	103428	88735	100511	168126	138681	167411	134721	194490	184123	131611	119450	127535	2.64e-06
NA	0	551	24	278.159	5.60917	0.818345	NA	278.1587@5.609168	NA	0	0	278.159	149214	127121	132329	166481	130850	133628	143381	122632	135282	77942.3	71706.3	73505.6	191737	167150	159140	169501	136629	145110	148454	168950	144672	105387	86788.9	89947.4	2.67e-06
NA	0	614	24	184.058	7.72433	0.763227	NA	184.0581@7.724334	NA	0	0	184.058	120535	100664	118020	149397	115436	126067	153957	135002	122486	66121.9	65339.9	66918.9	82025.3	65293.9	68643.7	120778	119855	105919	130113	159994	127067	125719	117475	131242	3.97e-06
NA	0	565	27	249.152	4.92797	0.78974	NA	249.1524@4.927968	NA	0	0	249.152	131719	93976	114954	161456	129728	143230	144366	119284	129918	78388.6	69614.3	78983	79892.9	74882.9	93176	114214	125680	124790	157261	172581	133687	116687	96388.6	121884	2.28e-05
NA	0	728	27	88.0391	8.6013	0.738089	NA	88.03906@8.601296	NA	0	0	88.0391	113516	99649.8	99110.2	132698	116725	123173	127382	107798	113495	86917.7	86571.6	89318	89929.6	82919.9	90120.6	109463	109203	111248	111478	132821	116373	112702	96243.6	101008	7.26e-05
NA	0	778	24	131.081	8.64491	0.829087	NA	131.0814@8.64491	NA	0	0	131.081	108059	95658.7	105577	126821	91862.4	116877	132017	114089	115672	57084.9	60921.2	65704.4	84010	62991.8	69973.9	110815	97338.4	106418	110353	129859	98140.9	128749	100418	111923	8.23e-05
NA	0	338	18	455.101	7.16331	0.711284	NA	455.1013@7.163311	NA	0	0	455.101	319307	283460	321789	329181	273300	310518	27280.5	30156	23317.4	5199.57	6550.53	2947.27	3082.8	2880.49	2946.24	301018	276984	296048	333895	358577	333313	315219	303825	295299	4.36e-16
NA	0	191	16	387.114	7.26979	0.670908	NA	387.114@7.26979	NA	0	0	387.114	637625	554816	545351	605459	618587	605799	46206.4	35410.1	49402.5	10471.9	7295.35	3221.21	13607.7	13182.2	11896.7	608120	574856	559750	632821	706186	596772	585011	549429	542919	7.63e-16
NA	0	601	22	135.049	5.15533	0.841801	NA	135.0493@5.155327	NA	0	0	135.049	176780	148163	162256	154855	132934	130427	4250.34	3874.86	2456.46	15575.8	16683.8	20073.8	9786.53	5576.29	5948.22	144812	129983	133238	157221	165470	150971	172673	167327	170134	2.64e-15
NA	0	444	27	158.977	8.69736	0.766931	NA	158.9775@8.697365	NA	0	0	158.977	81150	83024.8	77792.7	88514	89880.3	83839.4	107836	93447.3	88585.1	125892	120019	118590	124252	113907	108799	229738	206526	211198	246335	240382	230264	251059	239542	234728	4.81e-15
NA	0	341	19	351.093	3.97289	0.770904	NA	351.093@3.972888	NA	0	0	351.093	309909	267637	294370	367551	323694	315034	26400.2	25814.2	23631.8	0	0	910.759	1439.6	1425.93	1044.56	201220	180428	198508	212290	255786	190584	294346	271173	298641	6.9e-14
NA	0	652	24	442.04	4.94449	0.847292	NA	442.0396@4.944494	NA	0	0	442.04	98418.7	88193.6	81690.5	142796	128516	146794	123966	108516	124908	16824.9	13828.2	18385.4	21680.7	18893.3	18192.5	115163	114120	105369	133215	139808	138616	111160	98495.5	108568	1.01e-13
NA	0	544	18	523.089	7.21987	0.721374	NA	523.0886@7.219871	NA	0	0	523.089	160369	135809	132859	144576	135706	142168	12884.2	11286	13822	829.579	1610	1129.18	2204.99	1741.52	1613.18	127084	139628	126626	171342	183142	150072	151910	123337	135791	1.31e-13
NA	0	295	24	151.025	3.86033	0.751893	NA	151.025@3.860327	NA	0	0	151.025	441698	355862	388639	141482	121463	121782	86073.2	70239.6	87269.1	331107	336240	369167	58915	48313.4	60748.6	77880.2	65412.6	71626.1	106609	113386	98606.8	143869	132752	130364	2.19e-13
NA	0	514	24	113.023	4.78642	0.737669	NA	113.0232@4.786423	NA	0	0	113.023	133164	108537	120058	120040	113147	106116	217915	188048	189617	30297.2	32250.6	29336.3	36968.5	29533.1	31832.5	103801	94914.7	89501.7	124823	122138	120160	104210	117746	110591	1.79e-12
NA	0	649	24	184.061	4.38069	0.766772	NA	184.0606@4.380694	NA	0	0	184.061	93088	71483	70860.8	132400	120569	125062	142898	116767	118177	12402.9	11906.1	12448.2	20763.5	18180.1	17499.3	132061	124951	123670	146224	161018	138003	104618	102347	100746	2.24e-12
NA	0	339	17	455.101	7.84204	0.847158	NA	455.1014@7.842035	NA	0	0	455.101	129303	107946	115115	123495	118819	120248	52485.5	43855.2	51208.6	28329.8	34735.7	32069.1	39375.6	36768.4	39216.5	110269	108269	118622	136453	141193	127550	115460	90559.8	100997	3.44e-12
NA	0	380	24	119.034	3.39408	0.701739	NA	119.0338@3.394077	NA	0	0	119.034	306632	252317	270273	312063	292273	286842	26967.6	19816.5	19678.3	97259.5	89395.9	97865.6	114390	92214.9	93231.2	192925	167889	163600	215689	246992	187217	285290	245165	248803	1.75e-11
NA	0	504	24	399.272	8.42211	0.839214	NA	399.272@8.422106	NA	0	0	399.272	122584	110716	95726.8	200966	177895	189022	168689	164470	149671	43365.9	37808	42699.9	56672.2	51700.6	46774.8	141959	174544	157980	174448	156844	165552	97441.8	78364	99511.4	2.81e-11
NA	0	628	24	119.034	4.76911	0.696315	NA	119.0338@4.769107	NA	0	0	119.034	131877	132468	125305	122721	108976	100020	160270	147816	143024	0	26802.4	28613.6	41978.6	31275	31747.1	106247	92751.2	93215	129655	128272	114440	112166	112435	113895	3.02e-11
NA	0	424	19	149.023	0.54565	0.820699	NA	149.0233@0.5456495	NA	0	0	149.023	180436	196997	178387	197526	146312	129599	56808.4	52161.1	53218.5	45894.9	54940.6	51986.5	57967.4	45778.8	47201.2	118931	111507	125617	110490	109077	107008	245151	231430	226584	6.95e-11
NA	0	430	24	129.054	4.24044	0.717157	NA	129.0545@4.240437	NA	0	0	129.054	111347	87233.4	97196.6	268929	234966	232327	154804	130280	133623	82675.7	89579.6	95139.4	79729.3	69510.4	66698.8	125136	108223	109488	134650	144615	124448	203004	179038	185139	1.13e-10
NA	0	622	23	302.147	8.74501	0.817475	NA	302.1465@8.745007	NA	0	0	302.147	124913	104724	115682	109569	98626.9	100467	92282.4	86702.1	96728.9	147485	159166	149241	150839	149619	159167	109945	102157	99142.5	93995.4	98577.8	89621.5	85460.8	72660.8	78084	4.25e-10
NA	0	574	24	357.149	4.9798	0.799901	NA	357.1492@4.9798	NA	0	0	357.149	97638.8	98041.6	78277.7	181880	143330	151451	130518	125535	147340	52612.5	37012.2	36688.3	42953.2	38046.4	38974.9	129841	115878	114475	144848	152435	142100	125703	107295	101481	1.6e-09
NA	0	579	24	372.213	7.70261	0.821656	NA	372.2134@7.702614	NA	0	0	372.213	119222	89483.7	96376.5	159372	126665	144626	160432	137630	151139	49723.7	45593	42705.9	53841.8	46504	42549.3	128066	120382	124913	157225	145334	128783	105711	90329.3	72764.9	1.24e-08
NA	0	594	24	268.178	6.70507	0.799467	NA	268.1775@6.705067	NA	0	0	268.178	107059	83905.2	91031.5	164755	144695	151830	155983	138788	130814	93402.4	91165.8	88332.8	91649.1	88662.2	81565.1	131269	120740	126596	143164	141256	131597	141209	146609	134568	3.38e-08
NA	0	28	9	243.171	6.74462	0.706851	NA	243.1708@6.744617	NA	0	0	243.171	90041.3	100420	94336.3	85276.6	106234	110923	147432	118119	123368	58158.4	52611.4	49306.2	51078.8	48933.9	52992.9	114292	117781	118459	118684	133893	107883	109796	103816	98543.5	4.5e-08
NA	0	524	24	352.182	6.16937	0.777551	NA	352.1818@6.169367	NA	0	0	352.182	108220	81462	82419.8	118659	90927.3	92294.1	103201	95623.9	96833.1	159754	177788	162871	194973	168705	176464	114538	100630	92145.9	115706	117215	101931	93754.4	80792.5	89392.5	4.72e-08
NA	0	486	24	377.204	6.09912	0.811499	NA	377.2036@6.099116	NA	0	0	377.204	103898	86459.6	89652	187456	165608	186864	169965	148073	152843	62293.7	57948.6	56366.2	100634	72526.1	73402.9	143706	145332	153239	165661	210888	151599	115516	101381	101601	4.93e-08
NA	0	570	24	292.102	4.29216	0.81237	NA	292.1017@4.292156	NA	0	0	292.102	77240.6	71263.2	74459.5	106084	104145	101539	122545	88922.5	119763	172193	171149	169331	169552	132439	150852	104238	100894	91523.1	109893	105442	95361.9	95904.5	82006.8	86313.1	5.94e-08
NA	0	669	24	378.128	4.98881	0.789818	NA	378.1278@4.988806	NA	0	0	378.128	91859.4	92291.5	92216	144855	131382	119486	138660	121025	122699	47002.9	50031.6	67849.2	56034.6	47346.2	50832.9	101064	106413	122976	114452	115274	94406.9	91752.2	97298.6	113009	9.38e-08
NA	0	724	24	370.153	6.27636	0.796101	NA	370.1533@6.276363	NA	0	0	370.153	76364.2	77210.3	66620.2	121451	117520	119886	116137	97875.3	99572.2	91622	93324.7	83558.8	135994	102560	128085	111955	105215	98282.4	111541	118464	108604	61779.4	69107.9	60799.7	1.06e-06
NA	0	630	24	249.088	4.0208	0.768594	NA	249.0875@4.0208	NA	0	0	249.088	91544.9	83417.9	76104.7	164340	125840	138634	151605	136174	152470	98078.7	88997	87006.1	92341.5	88168.4	88988.2	146042	118477	125067	134742	149728	126020	113088	97386.2	100216	3.08e-06
NA	0	692	24	219.08	7.91766	0.816121	NA	219.0801@7.917662	NA	0	0	219.08	118504	88663.1	92266.5	142720	129332	137740	145690	120359	123182	78827.6	77920.4	89974.2	126838	97531.9	101518	120736	112813	114905	118132	146172	113015	78522	70667.6	71930.2	5.67e-05
NA	0	306	26	122.032	0.556858	0.833679	NA	122.0316@0.5568581	NA	0	0	122.032	238291	212010	208110	152778	131449	128627	39244.1	33427.7	35094.2	144226	136736	147810	96573	75783.6	87749.7	64720.8	56962.1	57292.8	52203.4	49563.3	45403.1	253738	261600	241529	1.44e-14
NA	0	624	24	302.172	7.82151	0.785687	NA	302.1717@7.821515	NA	0	0	302.172	103372	88263.3	83742.6	154534	135223	132667	134477	131762	132164	15284	11838	14625	21622.9	14743.1	19099.4	121598	119641	125246	137032	156322	141974	90170.4	80147.1	81359.1	1.11e-13
NA	0	708	24	178.05	1.44805	0.751643	NA	178.05@1.448051	NA	0	0	178.05	67211.9	54403.9	61962.8	129598	119158	112490	8520.05	8345.01	7465.08	10041.8	8687.85	7174.14	13686.8	10480	9359.65	122759	106875	108320	128672	144788	117990	121899	107182	109432	1.23e-13
NA	0	511	25	137.023	0.711528	0.838889	NA	137.0232@0.7115277	NA	0	0	137.023	176223	150504	158585	102125	86364.1	86105.9	48667.1	45455	46327	157634	143754	139836	131510	123291	128650	57764.1	48775	50804.4	47916.3	48022.8	39347.6	179425	163747	155674	1.45e-12
NA	0	621	24	309.107	4.7795	0.801105	NA	309.1067@4.779498	NA	0	0	309.107	80132.7	81791.7	76891.8	103887	96104.3	89420.6	106540	101930	100988	150955	157521	160209	154895	152976	154620	90299.9	88376.3	92486.6	101832	109507	89120.5	83668.4	88847.1	86761.1	4.17e-12
NA	0	528	24	329.219	8.57083	0.823618	NA	329.219@8.570829	NA	0	0	329.219	93000	78527.6	83451.8	158036	160370	157036	137654	133678	130286	76859.5	90804.8	98509.5	86825.3	83017.6	82218.2	116635	115449	136938	176826	180781	165077	89490.2	80260.7	85110.4	5.62e-11
NA	0	787	24	230.066	2.40181	0.725572	NA	230.0664@2.401807	NA	0	0	230.066	62703.8	51402.6	54927.9	124519	100368	106778	115075	93065.4	96439.7	31661.3	27662.1	22877.2	29513.3	24254.4	25119.1	111144	97209.6	101338	114615	128318	107268	70341.2	68559.5	73420.4	2.23e-10
NA	0	721	23	346.161	8.22067	0.829977	NA	346.1614@8.220666	NA	0	0	346.161	95379.2	82544.4	76940.7	101128	105249	103230	127684	102084	121979	36889.4	38086.2	36863.9	45222.8	33726.9	45901	117519	113132	111073	113128	124061	108110	76508	68197.4	78849.6	3.15e-10
NA	0	489	27	164.038	8.47033	0.838591	NA	164.0376@8.470325	NA	0	0	164.038	202091	167805	169024	142847	125573	138175	89880.6	83907.1	88356	109558	101954	121133	91285.4	70410	86238.3	93106.9	81914.9	85823.5	94638.7	116307	84054.4	222476	210648	212257	4.41e-10
NA	0	657	23	415.231	8.59389	0.828132	NA	415.2306@8.593891	NA	0	0	415.231	73734.2	69225.7	66465.3	146095	127299	129323	112299	101659	109503	50134	55121.5	50025.4	58751.8	50931.2	58108.3	90738.5	104917	107740	119308	113376	119013	87992.4	75006.6	66259.5	4.78e-10
NA	0	531	24	324.167	8.56819	0.815414	NA	324.1673@8.568194	NA	0	0	324.167	91803.1	71539.5	67860.8	156614	120428	143721	122049	119632	129985	33693.6	43349.3	32849.1	47881.9	31644.6	40414.5	109950	105140	106167	138130	165116	146455	78449.4	73479.4	74197.2	6.01e-10
NA	0	726	26	386.277	8.86388	0.804832	NA	386.2769@8.863883	NA	0	0	386.277	86356.6	64865.7	73474.9	131084	110881	113386	120406	111906	114339	38627	35807.7	38382.7	47871.4	36455.1	40973.8	102824	111613	104721	122222	139280	111048	85721.7	73454.5	69632.3	1.34e-09
NA	0	703	24	283.088	6.19783	0.844392	NA	283.0884@6.197826	NA	0	0	283.088	106736	89238.3	90227.5	125870	120532	100599	110748	104190	96862.7	20331.1	23051	20236	30427.6	27321.2	21303.1	107997	103365	97449.5	99045.1	132157	100419	83525.9	84707.4	84952.9	1.85e-09
NA	0	781	24	234.077	1.17297	0.757407	NA	234.0766@1.172974	NA	0	0	234.077	111827	91425.5	90229.6	108889	98127.5	102161	116287	99675.3	109124	42641	49469.3	42175.4	39986	39542.8	43161	112491	109446	102355	113270	132645	113615	93318.8	78183.1	88270.9	2.4e-09
NA	0	680	24	360.177	8.10214	0.828536	NA	360.1772@8.102139	NA	0	0	360.177	89521.2	74567.1	89400.6	124126	118830	114508	137752	112030	132373	65588.2	60553.7	66700.8	73340.2	66196.5	71745.9	130530	121882	108051	122547	148903	130563	79263	76241	71005.6	4.1e-08
NA	0	725	24	313.084	7.90936	0.812245	NA	313.0835@7.909359	NA	0	0	313.084	83416.7	75708	85698.7	133300	112961	94685.3	109563	96868.4	98671	47750.8	42581.3	47448.9	55517.6	54063.9	49428	118100	106536	101806	124488	130667	103284	84203.1	81655.6	70820.4	2.94e-07
NA	0	736	24	341.227	6.09515	0.815119	NA	341.227@6.095152	NA	0	0	341.227	66309	68125.6	62437.5	130936	112480	100579	105180	100816	97801.6	51072.2	35928.1	34597.9	52596.3	44336	48386.6	102738	93371.6	106198	116606	116396	88232.8	88903.1	80038.5	62200.6	3.93e-07
NA	0	555	24	285.102	8.59137	0.818985	NA	285.1023@8.591373	NA	0	0	285.102	97130.6	87186.7	97922.5	114750	96363.5	92458.7	97851	82135.4	90695.5	129572	124820	125658	156942	123742	128416	88554.4	105196	101107	115192	124851	110025	72512	53479.5	54265.1	2.99e-06
NA	0	373	18	247.112	7.06172	0.615743	NA	247.1116@7.061719	NA	0	0	247.112	117069	82011.4	92664.3	133857	111013	115044	108777	92353	115133	53030.3	50646.3	56447.8	82260.7	61732.1	69594.2	104976	106820	106874	110258	113858	108649	93051.6	87741.1	92793.3	4.25e-06
NA	0	671	24	274.14	8.15871	0.835242	NA	274.1405@8.158712	NA	0	0	274.14	96903.6	88274.2	84108.4	133139	117926	121171	143849	128922	122507	87161.3	86285.6	93852.1	115207	90042.3	94567.5	121042	120549	107458	135026	147546	116781	81294.4	82426.9	70914.9	8.62e-06
NA	0	712	24	332.146	8.26642	0.816612	NA	332.1459@8.266416	NA	0	0	332.146	78858.8	59966.6	69452.4	112929	100778	96339	100662	93431	88449.9	113307	100667	113924	134839	112959	112270	81948.2	82796.6	86944.4	104022	106938	100975	81823.9	56857.5	58903	9.01e-06
NA	0	307	24	116.034	1.66004	0.740499	NA	116.034@1.660042	NA	0	0	116.034	394992	342016	349146	165902	142236	146754	47233.8	41749.9	44520.2	89897.3	90074.9	88582.6	54241.8	41304.9	42036.4	64413.5	62177.6	65807.2	46188.1	50998.7	44377.1	416482	388800	377543	2.9e-16
NA	0	312	24	135.03	4.61414	0.793576	NA	135.03@4.614144	NA	0	0	135.03	426382	364883	379198	103918	91387	93580.3	40407	40692.7	39856.1	252423	243474	234546	25157.1	19671.6	22084.5	45635.3	40177.2	41025.4	53859.4	55828.3	56349.4	149190	137562	132851	6.37e-16
NA	0	577	23	370.161	5.48344	0.725277	NA	370.1615@5.483438	NA	0	0	370.161	39219.2	38142.9	37652.1	118696	109852	108730	73841.4	64667.4	68350.2	184204	166203	174722	171138	161474	164852	71036.4	61193.8	67186.3	64853.9	71582.8	51945.3	74120.2	58298.9	67531.9	4.85e-14
NA	0	646	19	89.0231	0.783579	0.829668	NA	89.02312@0.7835788	NA	0	0	89.0231	123266	120961	126151	150116	123174	138580	89966.7	75677.8	82955.6	32618.5	34904.9	31886.1	31590.9	26388.1	30516.7	100336	85160.4	85246	100795	107109	86275.9	136754	119370	120162	5.31e-11
NA	0	811	24	387.236	8.56831	0.840148	NA	387.2357@8.568309	NA	0	0	387.236	84580.4	90853.4	92450.2	106929	110040	83234.1	107425	88170.1	92690.3	10502.2	14116.2	16455	12968.8	13042.9	17303.7	104375	109764	91798	106220	118368	103075	72493.4	71920.4	73037.9	6.09e-11
NA	0	356	18	173.008	4.90267	0.738491	NA	173.0079@4.902668	NA	0	0	173.008	78056.1	55546.6	61303.1	143600	99587.5	106124	350514	273792	275159	5110.04	7106.74	7094.63	8566.93	4783.08	6210.43	90018.9	77484.2	64582.7	114780	132623	103863	70411.1	60423.2	63398.4	9.62e-11
NA	0	582	23	264.072	4.76545	0.75363	NA	264.0721@4.765448	NA	0	0	264.072	120096	95889.4	103370	100493	82753.6	90259.1	184781	149604	161154	19043.2	24205.7	25986.8	36118.5	25528.5	24502.9	86636.8	81177.8	75372.1	107093	106242	91439.9	96967.1	95435.6	95370.4	9.99e-11
NA	0	753	24	110.957	3.85724	0.740184	NA	110.9567@3.857241	NA	0	0	110.957	107468	89074.7	92641.6	112746	95117	99749.5	45904.7	41987.4	49743.7	99759.2	106594	104688	99820	80385.4	85074.6	59231.5	55319.2	51439.2	51329.5	53080.4	45271.2	136704	125461	127056	3.32e-10
NA	0	580	24	343.243	5.6315	0.755249	NA	343.2426@5.631502	NA	0	0	343.243	80642.3	65280.8	70655	101999	89150.1	99909.2	97164.9	82926.7	76051.1	161891	139119	147582	183090	143049	141594	102777	85095.8	103176	101324	112426	90848.9	71712.6	63831.9	62387.2	3.55e-07
NA	0	557	24	185.056	6.41753	0.782198	NA	185.0558@6.417531	NA	0	0	185.056	52429.6	43423.9	44123.2	101770	73481.8	78655	150467	123608	123238	158183	143381	169047	153497	92851.7	114002	58906.6	56141.2	46153.1	75261.4	95745.2	61383.9	56564.5	50691.6	55458.3	6.81e-07
NA	0	749	24	276.107	5.33213	0.815844	NA	276.1066@5.332131	NA	0	0	276.107	69070.4	67451.9	67553.3	103160	96336.1	112235	110085	93275.5	92801.8	125281	128253	132755	131642	111302	111292	96319.8	82790.8	87787.4	89961	106001	82850.9	83853.6	76303.5	68065.3	2.21e-06
NA	0	650	23	342.046	4.87929	0.792203	NA	342.0461@4.879288	NA	0	0	342.046	78116.4	68888.4	72974.2	128890	72308.9	106672	129871	102175	129758	38463.8	37521.7	39380.7	45086.3	35552.1	31298.7	110937	94947.7	73472.2	117171	142230	115171	90147.8	86928.3	85606.4	4.82e-06
NA	0	795	24	232.138	7.94362	0.800341	NA	232.1377@7.943625	NA	0	0	232.138	102135	92120.9	88794.8	117013	105253	101883	125590	103396	116414	69661.7	68539.6	64730.4	70519.9	61552.6	52150.8	98446.6	91290.2	108015	100949	120789	94859.8	89841.3	81980.2	80853.3	6.44e-06
NA	0	701	24	326.135	4.86236	0.781561	NA	326.1353@4.862359	NA	0	0	326.135	74257.4	64083.2	69792.9	114883	105366	101655	101782	91687.1	100357	129790	114915	124998	142580	128791	110463	100557	76217.6	74396.6	74843.4	83618.9	85040.4	82316.3	86247.7	64778.5	9.2e-06
NA	0	495	24	421.182	4.80364	0.785746	NA	421.1824@4.803636	NA	0	0	421.182	105484	86450.8	65813.6	126712	88570.4	91282.6	216145	153946	141532	47219.9	41534.4	48006.7	61276.8	41323.8	43754.7	87673.8	83538.1	75847.1	117831	118574	88001.6	98572.1	88717.7	84019.8	2.18e-05
NA	0	321	8	241.083	4.74131	0.833331	NA	241.0825@4.74131	NA	0	0	241.083	4486	5013.59	4321.48	3220.59	5899.71	3721.34	1639.58	2033.68	3297.89	316093	292931	303591	289361	257614	270200	2819.52	2320.87	4221.32	1833.1	4422.5	3932.51	5158.64	4380.13	5224.49	4.19e-20
NA	0	418	24	219.077	4.63178	0.800022	NA	219.0767@4.63178	NA	0	0	219.077	22213	22858.2	19408.6	16577.5	15804.6	12463.2	16866.1	14791.2	13512.8	271119	264708	277728	216922	187748	185826	14975.2	14168.7	13862.8	23084.6	19680.4	15348.2	12263	11925.2	10794.9	1.39e-18
NA	0	320	18	241.083	4.36484	0.838501	NA	241.0825@4.364843	NA	0	0	241.083	9294.59	4893.53	5660.5	4709.52	4635.12	5125.47	5032.15	3867.08	4509.83	422064	404423	387592	371197	318706	329172	6202.45	3236.57	4656.27	5618.04	4874.08	4585.77	6695.41	6830.82	5845.15	2.03e-18
NA	0	502	24	469.23	5.40371	0.769003	NA	469.2298@5.403706	NA	0	0	469.23	8734.55	8920.57	8774.2	50150.5	41414.3	46172.5	22298.8	18695.4	19400.9	195465	192294	212002	201389	174400	191284	16829.3	16754	18519.8	15496.7	21346.5	14480.3	25331	23042.7	23279.3	3.05e-17
NA	0	302	24	197.056	2.18803	0.756543	NA	197.0559@2.188028	NA	0	0	197.056	54906.9	49019.9	49001.8	66062	63966.1	61935.2	58470.4	51332.7	54067.3	365835	380600	378904	430912	355870	382975	82643.2	67655.4	69695.4	75411	76169.4	62972.3	48007.3	43774.4	40997	5.31e-16
NA	0	829	26	184.001	9.09829	0.738341	NA	184.0007@9.09829	NA	0	0	184.001	28973.1	25073.3	24582.6	21120	17738.1	17500.4	16616.8	14662.5	15848.3	111016	107885	106905	119339	98730	105095	20147.7	18264.1	16366.8	16226.5	15828.4	13055.6	20237.1	17485.5	19797.4	8.29e-16
NA	0	647	23	171.04	4.95791	0.777821	NA	171.0401@4.957912	NA	0	0	171.04	13315	13764.8	17128.7	18175.2	24529.6	20354.1	31501.3	31656.3	16091.9	114342	110832	108246	155033	140793	141346	24132.8	25835.1	28603.8	26295.2	30061.3	25325.2	30897.8	19545.7	23508.8	1.75e-15
NA	0	751	19	453.199	6.24682	0.79343	NA	453.1985@6.246821	NA	0	0	453.199	117134	111594	101140	108161	103254	108098	43666.7	35928.3	35776.3	5591.43	3820.38	2461.74	3453.37	1834.86	2478.83	84513.3	74572.7	79210.7	89876.2	102198	95466.1	94298.1	107078	95124.8	6.96e-15
NA	0	393	7	372.16	4.82086	0.784329	NA	372.16@4.820861	NA	0	0	372.16	746.489	3324.28	2762.62	2710.78	1674.79	833.283	3595.57	2127.86	2695.48	300337	258743	263449	296139	237165	245370	3230.59	1078.15	2081.23	0	10812.8	952.522	0	1175.5	1158.8	8.15e-15
NA	0	510	24	257.077	7.83339	0.836916	NA	257.0774@7.833389	NA	0	0	257.077	57458.8	51275.6	50236.8	81558.1	78530.2	79664.9	76025.9	75846.1	72810.9	165273	165404	169310	178665	155933	169720	70391.3	60688.9	69438.9	63219.5	74592.1	62308.1	60021.5	54112	61613.6	1.21e-14
NA	0	529	24	216.051	2.86895	0.71348	NA	216.0506@2.86895	NA	0	0	216.051	43015.8	40297.1	36621	81504.7	76303	78554.6	83542.4	72648	71409.3	198356	208233	187907	153185	126449	138722	71919.5	73435.4	65649.1	80298.6	86493	80496.5	46395.1	46628.9	43914.7	6.1e-14
NA	0	700	24	385.257	8.49698	0.847031	NA	385.2565@8.49698	NA	0	0	385.257	9698.32	9834.3	11473.2	6926.51	9505.32	9138.79	13004.1	11126	11181.1	136825	133715	130719	136953	104006	141889	10032.9	7209.21	9042.19	11423.1	13812.8	12235.6	4589.06	7210.47	7294.88	8.24e-14
NA	0	774	24	123.027	0.723733	0.847614	NA	123.0269@0.723733	NA	0	0	123.027	100351	88402.7	85896.4	116296	100992	101102	42079.8	38282.7	38487.8	11355.8	11296.2	9619.1	19957.3	17924.3	16102.9	95518.7	89572.6	87071.2	95735.8	96959.7	83174.9	102340	101097	101228	1.03e-13
NA	0	457	23	439.292	5.89809	0.850117	NA	439.292@5.898093	NA	0	0	439.292	19197.4	16457.5	22042	78417.2	67772	55673.6	38831.9	35838.9	27155.5	138394	116138	117396	215075	193277	190358	46902.5	39689.7	38744	44171.6	44216.2	37509.7	40823	32936.3	31763.3	1.46e-13
NA	0	397	24	297.104	6.28465	0.803792	NA	297.104@6.284649	NA	0	0	297.104	47200.6	51858.1	48741.6	38632.7	51150	36785.4	61577.9	51632	49439.7	220985	206904	200691	290209	230404	258373	48746.9	45506.4	46646.8	46879.1	57881.8	44069.5	36309.4	40666.4	31472.8	1.52e-13
NA	0	643	14	126.952	3.28227	0.624126	NA	126.9517@3.282272	NA	0	0	126.952	84373	75087.1	75837.1	47334.3	40875.1	41266.9	26168.2	22266.2	21661.7	118564	119430	114089	127472	106377	108962	41659.7	34489	37368.4	37484	40699.2	35308.5	66109.6	69215.2	71023.9	2.77e-13
NA	0	379	23	158.924	0.896643	0.849323	NA	158.9238@0.8966429	NA	0	0	158.924	52161.6	48119.9	43440.5	44139.3	29295.6	38647.5	15606.5	10971.1	13553	188075	162583	185513	295592	240116	246326	59228.8	48137.3	52539.3	49929.8	55168.1	41811.4	32797.5	36813.9	32074.2	3.34e-13
NA	0	741	16	305.087	3.90414	0.753577	NA	305.0874@3.904142	NA	0	0	305.087	116910	101342	95785.1	134740	121357	116452	9144.19	0	748.342	0	0	0	0	0	0	76566.5	71054.3	68949.4	81720.8	91250.4	75060.8	98210.9	87700.8	111360	3.74e-13
NA	0	281	24	255.109	8.69224	0.84925	NA	255.1094@8.692238	NA	0	0	255.109	27273.7	24909.6	24172.3	22083.3	19506.5	18287.6	38060.8	32176.5	34668	434473	412214	474615	496444	363550	368884	15853.8	17710	21716.6	21967.3	22252.6	20169.2	12466.8	12988.2	13816.7	9.12e-13
NA	0	505	24	277.086	8.15492	0.781368	NA	277.0858@8.154915	NA	0	0	277.086	74542.8	60202.4	62182.5	85477.4	66529	73722.3	83276.1	65563.6	71032.5	162236	163064	151468	191360	176558	180746	77058.7	70006.2	71301.2	69458.7	86241.4	68654.5	53520.4	52512.7	48907.2	1.01e-12
NA	0	783	19	233.972	5.1336	0.844669	NA	233.9718@5.1336	NA	0	0	233.972	113962	94901.7	93573	98555.6	92404.7	96890	1846.2	1269.31	946.231	2955.51	3424.71	4792.51	1092.86	1736.05	3427.67	90649.1	85389.4	76397.6	102201	127098	119598	112861	94490.5	85832.8	2.06e-12
NA	0	549	24	368.193	8.56474	0.841653	NA	368.1935@8.564735	NA	0	0	368.193	4000.89	4283.37	3505.51	4724.69	4498.78	4007.66	4973.1	5484.48	3672.78	124169	140631	123868	164926	115004	123420	3938.66	3282.21	4543.52	4585.44	6180.38	4698.64	1892.62	1919.67	3200.93	3.85e-12
NA	0	642	22	126.952	3.51788	0.63127	NA	126.9517@3.517882	NA	0	0	126.952	105829	92676.8	89491.6	65892.1	47503.6	49293.9	33834.2	30647.6	30118.8	148881	143946	142051	161816	135842	142402	54117.4	47290.4	50653.2	57629.1	57775.2	48128.8	86319	88740.4	79177.8	4e-12
NA	0	651	24	311.14	5.83469	0.813842	NA	311.1396@5.834688	NA	0	0	311.14	73216.1	59369.9	64223.9	67470.3	67017.3	61112.5	90379	87722.2	81942.2	40057.6	45284.1	42963	153959	136298	133108	100821	88722.6	103120	101297	107747	99760	44635.6	34962.7	39619.9	1.46e-11
NA	0	363	24	275.088	8.50267	0.824969	NA	275.0882@8.502665	NA	0	0	275.088	73966.1	68331.8	77496.9	78077.9	66144.7	72286	65879.1	65855.1	60276.1	212238	256438	232681	316070	244694	253998	68357.2	71997.8	69641.7	66658.9	79725.8	68178.6	52399.8	47676.5	47940.6	1.76e-11
NA	0	520	24	211.072	3.77654	0.761688	NA	211.0716@3.776544	NA	0	0	211.072	79754	63439.2	68718.1	92638.1	75316	77554.7	206677	171985	180940	197639	182621	191975	106759	90241.6	101195	72308.1	67807.3	64751	75988.4	96515.4	75534.4	65957	57786.6	59508.2	1.85e-11
NA	0	769	26	158.081	1.58287	0.721924	NA	158.0811@1.582867	NA	0	0	158.081	133362	108632	116784	99829.6	75939.5	79645	47251.1	45393.6	43285.4	89797.1	84355.9	84529.4	70921.9	64960.6	67323.6	48884.6	43048.7	41475.8	38912.7	45045.2	40936.3	124906	128410	130389	6.73e-11
NA	0	465	24	374.172	4.81084	0.836617	NA	374.1719@4.810842	NA	0	0	374.172	60702	61587.7	59331.4	97639.4	87223.1	105014	88355.9	68456.8	68758	191965	170033	178062	227964	194670	185200	60288.3	73848.3	67540.4	76175	82286.6	66158.7	81499.2	71379.9	62544.4	7.54e-11
NA	0	516	24	309.109	8.11652	0.820702	NA	309.1087@8.116521	NA	0	0	309.109	80764	64069.2	68645.1	65212.9	67254.9	67622.2	65265.1	59868.3	69434.9	148983	142882	157160	181691	139386	159420	68504.8	67578.5	65203.5	65097.7	66637	58395.7	53971.2	57371.6	49088.5	1.12e-10
NA	0	541	24	231.098	8.24286	0.804469	NA	231.098@8.242863	NA	0	0	231.098	59533.5	63589.6	51452.8	62204.3	48508.9	46275	59978.6	54963.4	59216.2	134930	158556	151576	208384	163569	159774	53180.6	45663.2	46397	43765.9	50637.7	42570.8	42726.7	36641.1	42376.6	1.62e-10
NA	0	777	24	293.114	7.9901	0.785864	NA	293.1139@7.990097	NA	0	0	293.114	69810.6	60193.4	65745	64785.7	58530.4	58617.8	78465.3	76321.1	73030.4	111857	107115	100027	123477	103891	121980	58604.6	55938	54454.4	58124.8	66631.4	56208.6	50746.5	44986.2	45523	2.37e-10
NA	0	797	24	173.056	4.79643	0.824835	NA	173.0557@4.796429	NA	0	0	173.056	58047.7	58606.3	59489.7	117459	100666	110802	101202	91977.4	88991.4	39787	35817.3	36611.7	39624.8	31094.6	29170.5	98956.2	83193.2	86146	112482	109036	100329	86969.9	68477.3	70663.1	2.9e-10
NA	0	785	24	261.091	8.65946	0.848971	NA	261.091@8.659457	NA	0	0	261.091	132860	109195	106579	87822.7	72682.5	90757.2	55196.3	54092.2	58561.9	39275.7	37119.4	34658.5	30782.1	24711.7	23717.1	48965.9	55643.4	52331.9	54524.9	59990.9	56846.4	117334	98481.9	104910	4.1e-10
NA	0	744	23	265.119	7.49223	0.737252	NA	265.1189@7.492226	NA	0	0	265.119	75021.6	64923.7	59873.8	57518	44080.1	50091.9	57751	51869	51699.6	108464	100670	92473.2	132833	109205	124394	52640.9	55699.8	54415.4	57853.2	63683.3	48655.1	40061.8	33385.8	40055.9	1.2e-09
NA	0	509	25	131.034	0.767246	0.785069	NA	131.0338@0.7672463	NA	0	0	131.034	206022	177969	181476	102416	89756.3	82830.7	108942	90542.7	93751.9	101431	99768	96784.6	82352.8	71213.1	69354.9	101688	98172.8	86935.2	97657.4	98542.7	87844.3	140304	126094	128498	1.42e-09
NA	0	770	23	384.168	6.25042	0.820267	NA	384.1685@6.250425	NA	0	0	384.168	45470.4	33458.8	33303.8	109671	90516	107804	94623	78360.5	75483.4	14246	14006.9	12258	18212.8	17558.5	18118	83840	88959.2	87253	89259.6	128766	100677	47001.1	50089.6	40544.9	1.65e-09
NA	0	693	24	209.949	4.9443	0.844436	NA	209.9492@4.944297	NA	0	0	209.949	77853.2	58367.7	72157.9	103888	112757	92374.5	122569	78611.1	94354.3	9528.63	13675.2	11157.9	11062.4	9520.91	8646.88	94105.6	86121.2	89418.1	109881	110459	96091.1	89238.1	74619.9	74609.4	3.55e-09
NA	0	500	24	225.099	8.70593	0.839331	NA	225.0986@8.705929	NA	0	0	225.099	193985	158462	204677	100039	95665.6	86826.6	126848	114851	113411	96913	85979.9	99387.8	62150.8	52159.8	49434.7	78952.7	82768.2	77884.4	98270.5	100897	87752.8	82093.5	79459.3	63265.7	6.11e-09
NA	0	768	24	229.964	4.94449	0.84473	NA	229.9641@4.944494	NA	0	0	229.964	83964.7	52787.3	58326.9	105514	115322	118680	118205	95124.8	80861	6453.13	10472.9	5810.03	12241.2	12604.5	11238.6	89779.9	95577.1	75187.7	100012	125135	92176.2	81987	72512.1	73000	1.46e-08
NA	0	846	24	324.192	7.86906	0.763389	NA	324.1924@7.869057	NA	0	0	324.192	52816.6	39318.1	46077.6	116388	103781	105387	87511.6	85787.2	85155.8	45774.4	41213.8	44112.2	69202.9	52855.3	51671.3	84483.1	72262.3	82216.1	97383.8	115694	90048.1	58048.4	53472.5	62955.1	1.95e-08
NA	0	786	24	367.109	7.46305	0.76002	NA	367.1092@7.463045	NA	0	0	367.109	71331.1	68618.3	65917.2	73559.5	71956.4	59374.7	79325.9	68885.5	66879.2	99415.2	106612	108844	123064	105037	105158	61845.2	67443.2	70227.9	74647.2	86294.7	71064.7	53609.4	49408.8	52545.9	5.21e-08
NA	0	706	24	232.138	7.47998	0.759333	NA	232.1377@7.479977	NA	0	0	232.138	73581.3	66398.7	71156.4	88107.3	63273.5	74985.8	88782.5	75266.6	66255.5	112867	109500	118730	128975	119587	128197	72409.2	71499.7	74573	84505	87375	77095.4	69485.9	56545.6	59263.7	6.58e-08
NA	0	684	24	392.219	5.9932	0.820307	NA	392.2186@5.993199	NA	0	0	392.219	62020.3	54315.9	56053.2	106984	78402.2	94702.6	88651	95704.5	97040.1	89913.1	79966.6	79817.4	127804	112613	106870	94943.9	88182.5	83347	102665	106428	102227	50868.4	46181.2	45788.7	7.47e-08
NA	0	776	24	363.188	6.30446	0.817	NA	363.1881@6.30446	NA	0	0	363.188	60429.2	53129.4	54664.4	130355	118498	122093	93946.4	83168.3	93572.1	61746.6	58460.7	64269.6	78609.6	80886.2	65822.7	100422	88137.7	93293.7	105636	118290	86825.7	70736	71823.9	65827.5	9.68e-08
NA	0	720	24	246.117	8.21682	0.822253	NA	246.1171@8.21682	NA	0	0	246.117	65785.8	61055.9	63403.4	70132.4	61749	55498.8	67680.4	54429.7	66360.4	106703	104493	93742.1	139116	103199	112597	65933	62923.2	61879	58741.9	68371.7	63719.6	56407	55192.7	57784.6	3.1e-07
NA	0	804	23	216.07	4.88865	0.722292	NA	216.0699@4.888655	NA	0	0	216.07	41332.2	29529.6	33909.3	56116.6	61562.4	65497.1	69318.6	54525.6	52291.6	110459	100758	96748.1	121781	98852	81985	50460.6	37532.2	46118	41701.2	53459.5	59464.1	54684.3	41544.2	51276.9	8.29e-07
NA	0	805	24	260.079	5.40238	0.802743	NA	260.0787@5.40238	NA	0	0	260.079	59974.1	54599.3	44018.1	99963	91607.4	89836.3	83268.5	76026.9	68628.8	117822	106745	114332	117615	101824	109096	82258.8	72374.3	72973.6	77414.8	100909	74388.3	69596.7	53363.7	50979.1	9.95e-07
NA	0	790	24	292.102	5.71739	0.793229	NA	292.1017@5.717386	NA	0	0	292.102	67664.6	61193.5	62108.2	91197.3	71680.2	78975.2	85883.2	67005.8	79945.3	124762	107054	123741	110077	96311.5	105554	76662.4	64294.1	68823.7	73063.2	89146.2	77258.6	64617.3	67763.6	60529.6	1.17e-06
NA	0	685	24	277.096	4.85657	0.785671	NA	277.0955@4.856567	NA	0	0	277.096	82831.6	69381.2	74549.1	101724	107128	84436.8	99483	84583.6	89772.6	119760	130726	128528	151282	121314	118839	84487.8	77693	89398.5	78192	80318.5	86572.8	80433.2	87567.3	77485.5	4.75e-06
NA	0	629	24	199.033	8.3178	0.846195	NA	199.0327@8.317802	NA	0	0	199.033	7468.27	6509.45	6374.53	6088.43	5632.71	5270.81	9080.95	11161.6	10782.9	164592	162419	161395	8197	6425.33	8119.97	3555.42	4444.43	4353.72	4478.96	8150.76	5024.86	4161.81	4147.75	6864.18	3.44e-26
NA	0	488	24	122.023	3.35052	0.746647	NA	122.0235@3.350524	NA	0	0	122.023	15371.7	10599.6	13774.6	12144.9	13371.4	10184.5	14688.6	11076	11247.9	216379	203705	220971	5423.95	5677.35	4509.64	9571.6	7400.21	6097.92	8011.78	9246.3	8561.44	10387.4	8623.1	8546.71	8.95e-21
NA	0	705	24	304.094	4.16706	0.840876	NA	304.0935@4.167062	NA	0	0	304.094	9377.68	7691.3	9214.34	7196.16	7037.44	7367.44	6936.63	7193.34	7717.68	142396	133518	132817	37812.9	34694.1	36894.8	9772.14	7158.33	6952.43	8237	8225.22	6080.46	8822.71	8070.87	5715.51	1.02e-20
NA	0	464	24	114.018	2.73761	0.728325	NA	114.0184@2.737608	NA	0	0	114.018	13983.4	11899	11583.7	13045.4	11120	13572.4	15059.7	13225.4	14867.8	241973	230170	219868	14050.8	11240.5	9304.11	8645.75	6940.25	8116.44	9090.33	10356.6	8471.85	15718.5	14159.6	14650.1	3.85e-20
NA	0	154	25	131.045	8.325	0.825823	NA	131.045@8.324999	NA	0	0	131.045	41531.1	33929.1	31273.9	36381.8	33780.4	30149.8	61843.6	51965.2	55238.7	900939	988358	998332	50722.4	35851.2	40712.7	27853.5	26024.4	25554.5	27059.1	30727.8	27744.1	30951.5	22764.1	26680.8	2.24e-19
NA	0	313	7	168.066	8.65029	0.643571	NA	168.0656@8.65029	NA	0	0	168.066	785.556	1327.16	1238.49	995.669	1076.21	928.287	751.08	589.392	1104.8	274065	246236	276912	1389.23	1374.12	1046.08	484.249	915.87	619.335	460.466	626.836	828.571	1237.06	845.418	1657.55	7.86e-19
NA	0	698	24	185.045	0.731062	0.846141	NA	185.0446@0.731062	NA	0	0	185.045	130909	115619	118064	24752.5	23100.4	20482.3	16786.3	13602.1	14483.2	8020.56	6817.94	7091.21	4948.49	5073.88	4059.48	16758.7	21208.3	15986.4	21661.6	21964.7	16814.6	50739.2	48076.9	46798.6	1.75e-16
NA	0	439	14	199.06	0.749313	0.80733	NA	199.0603@0.7493132	NA	0	0	199.06	246636	203154	214815	7110.52	6253.98	5536.21	5676.41	6759.69	6553.85	1607.62	2022.11	2838.7	869.596	722.332	1326.31	5701.45	5801.98	6417.29	5800.34	6820.8	6542.66	53656.6	47674.6	51845.1	2.25e-15
NA	0	733	24	243.062	3.32794	0.706239	NA	243.0616@3.32794	NA	0	0	243.062	143530	124444	135165	25023.5	22924.1	20196.1	54435.9	50241.4	49940.3	71899.6	71995.5	70265.6	16766.1	14935.5	14790.2	27783	22817	20211.4	87655.9	88016.9	74154.8	23790.1	22168.2	23098	9.66e-15
NA	0	314	5	168.066	8.20325	0.639233	NA	168.0656@8.203253	NA	0	0	168.066	2060.7	538.769	812.792	1401.79	1140.02	1176.57	926.962	621.123	837.72	261833	258048	319773	880.611	705.642	812.046	970.011	561.028	592.51	1160.25	1383.43	790.146	1630.19	1274.16	685.826	2.84e-14
NA	0	357	24	173.008	4.14379	0.697862	NA	173.0081@4.143789	NA	0	0	173.008	52999.7	49320.2	43363.5	62913.9	48704.1	53463.2	166215	147498	157925	14104.9	15234	15335.2	21148.4	15225.5	14964.3	51478.4	39114	41096.8	59205.4	68054.4	59144.1	45501	40325.5	39037.2	4.43e-14
NA	0	826	24	261.088	3.70774	0.7595	NA	261.0876@3.707735	NA	0	0	261.088	21338.3	16462	21276.3	33842.6	32192	28739.3	54815.2	51206.3	56490.7	114576	125313	116962	98620.3	79427.3	83244.5	28461.9	25635.4	28448.1	31405.4	36513	30187	25913.9	25136.9	30115.1	8.97e-14
NA	0	1034	25	128.958	7.37258	0.710975	NA	128.9583@7.372582	NA	0	0	128.958	71809.2	61672.3	72291.8	70191.3	65063.1	56029.1	93460	79163	84075.8	63026	63213.8	62486.4	29451.9	40723.4	38552.8	52469.6	54253.2	56161.8	65543.1	67498.2	62015.4	160224	158145	166517	1.02e-13
NA	0	775	19	298.14	5.26765	0.771693	NA	298.1404@5.267646	NA	0	0	298.14	13811.6	13672.5	14791.5	19442.1	14028.2	17046	34158	30522.1	27507.7	122941	95951.3	119375	110096	96360.4	93269	13386.3	11425.5	13313.6	12256.2	13327.1	13121.7	13907.8	13991.4	8459.01	6.46e-13
NA	0	818	24	229.127	0.724814	0.837313	NA	229.1268@0.7248142	NA	0	0	229.127	115160	111709	102898	59031.9	56379	53186.4	48693.4	43402.5	40760.6	76501.8	75414.6	75419	52104.6	55667.8	51580.5	42568.1	43519.9	45137.4	45944.6	48139.4	37219.1	101894	102778	90521.1	2.84e-12
NA	0	809	24	376.164	4.52984	0.770211	NA	376.164@4.52984	NA	0	0	376.164	37892.9	33730.9	36495.9	61492.7	54471.9	53913.9	47769.1	42152.7	44261.1	111474	115146	106668	104265	86081.9	94452.2	45248.5	45714.1	38270	44708.4	53434.2	41219.3	40304.7	38195.9	39975.4	5.22e-12
NA	0	756	20	217.029	4.79496	0.689612	NA	217.0291@4.794958	NA	0	0	217.029	98153.2	86775.8	76498.4	80203.7	72040.7	75688.1	139354	127909	125813	20103	18796.2	19693.2	0	18163.9	19244.7	78277.9	64070.3	70335.7	82284.9	88181.3	83134	80074.8	79832.4	70369	1.41e-11
NA	0	920	24	425.204	4.52588	0.783596	NA	425.2038@4.525879	NA	0	0	425.204	33970	24300.8	34680	55636.8	51149	45559.5	39694.5	40343.8	43210.2	99220.5	107464	97746.4	87566	71337.3	81329	39328.9	35963	37530.6	38038.1	46828.2	35450.1	35491.6	30701.4	37543.9	5.72e-11
NA	0	676	23	71.0125	4.75472	0.729511	NA	71.01253@4.754721	NA	0	0	71.0125	90158.7	65600.9	72776.7	75641.2	63670.1	62153.5	150865	139374	142910	14051	19908.2	15178.9	22926.3	19905.9	4456.63	68349.8	56508.9	56938.6	77306.5	76624.9	73106.1	81442.8	59880	64966.3	5.99e-11
NA	0	824	24	127.039	0.720173	0.798316	NA	127.0388@0.7201733	NA	0	0	127.039	42621.9	42595.5	37195.3	109591	98617.6	100047	48172.1	43259.5	41545.7	55436.3	55016.8	41359.9	32133.9	32213.4	28807.5	44260.8	44650.2	50846.7	42241.3	49342.7	41893.1	94589.9	92733.5	78405.7	1.38e-10
NA	0	762	24	180.059	4.79427	0.727618	NA	180.0585@4.794267	NA	0	0	180.059	80329.3	67658.1	68943.3	64839.1	57004.6	57138.1	125342	95578.4	101658	16618.8	16274.8	17146.9	21063.1	16544.7	16978.2	55950.1	53985.4	48540.6	66914	68679.7	65524.3	63753.9	63106.6	61113.1	2.37e-10
NA	0	856	19	356.146	6.09119	0.773167	NA	356.1458@6.091188	NA	0	0	356.146	27548	20242.6	23104	32675	21138.7	31464.4	58497.6	60554.3	60266.7	90716.2	82090.6	85914.7	116929	83594.3	99679	21682.7	17948.8	20987.8	24221.6	35102.3	22064.9	23667.2	20971.4	19995.3	2.63e-10
NA	0	739	10	101.023	4.78803	0.596496	NA	101.0231@4.788025	NA	0	0	101.023	97142.6	83620.5	80054.7	91559.9	76242.4	79617.9	139950	110133	115571	23295.5	20620.7	22933.6	27924.8	22411	25841.1	80140.6	69093.9	70973.7	89869.4	96395.4	88186.4	82656.2	78758.2	78791	3.46e-10
NA	0	691	24	143.034	4.79539	0.754552	NA	143.0338@4.795392	NA	0	0	143.034	83922.8	65655.8	64929.7	65131.4	61918	68215.1	139040	108082	114493	18063.5	17211.9	16812.6	20243.8	17973.8	19153	62062.5	52775.1	58501.1	65378.3	74844	70714.8	75334.8	67585.3	65969.9	4.92e-10
NA	0	799	27	94.9795	6.05997	0.768887	NA	94.97951@6.05997	NA	0	0	94.9795	62870.4	59046.5	60538.3	64573.3	50203.8	55603.4	44133.7	43431.4	44482.6	115489	98975.4	100277	83298.2	95511.6	95496.5	46806.6	42811.3	47537.7	50110.1	43092.9	44515.9	69470.9	77326.5	69316.5	6.64e-10
NA	0	673	26	145.049	0.747394	0.767738	NA	145.0494@0.7473935	NA	0	0	145.049	143985	102757	118646	29491.3	27643.7	26131	29656.5	28185.3	25035.9	37831.8	39694.9	38166.6	32143	26807.6	33340.1	29361.6	39117	27875.8	30459.3	25368.4	22511.7	51771.3	39517.6	39147.4	2.6e-09
NA	0	578	22	278.981	4.90451	0.829223	NA	278.9809@4.904507	NA	0	0	278.981	61666.2	41381.7	60873.9	68058	50267.4	59663.4	160171	150324	120085	4478.17	3554.22	3774.35	4116.5	1819	2560.64	44223.4	51019.7	44133	64229.5	89817.6	51075	54324	45903.1	54654.2	3.48e-09
NA	0	796	24	425.276	6.35706	0.760654	NA	425.2765@6.357059	NA	0	0	425.276	49303.4	36216.3	46884.3	113783	110247	107583	102224	95816.2	93439.2	38931	30417	32511.9	56998.6	32376.8	44033.8	89377.3	85024	97211.9	89275.2	102340	82305.3	73430.3	53587.2	59585.4	4.83e-09
NA	0	704	22	59.0125	4.79471	0.738974	NA	59.01253@4.794713	NA	0	0	59.0125	73265.6	74084	78949.1	71431.8	59371.8	69611.9	137196	110648	105563	21508.6	22751.2	23707	27054.4	20658.8	0	66863.3	52098.4	54804	72147.6	81348.6	65576.5	65122.4	64551.2	62276.9	1.11e-08
NA	0	874	24	326.122	3.50815	0.756439	NA	326.1223@3.508154	NA	0	0	326.122	47413.6	44793.5	39689.6	84469.5	70741.8	70494	74978.6	66301.8	69557.6	107423	106032	103718	97790.6	84960	96548.2	76822.8	65326.1	65298.2	73435.7	77213.2	68031.8	64511.2	64585	57450.3	1.28e-08
NA	0	815	24	249.057	7.45584	0.774248	NA	249.0568@7.455839	NA	0	0	249.057	60593.8	53618.2	55972.2	122494	113124	98968	87624.4	77232.1	75193.5	33403.7	38559.7	37326.9	52641	49031.6	47737.8	83064.4	76022.4	81453.2	77110.3	93342.3	80756.5	94406	76099.5	83348.5	1.34e-08
NA	0	789	24	201.087	8.46584	0.818603	NA	201.0872@8.465843	NA	0	0	201.087	71785.6	64929.3	57365.3	82071	81398.9	83666.5	97628.8	74615.6	75609.2	25761.5	26225.2	28051.2	41480.9	26569.5	35620.9	91407.6	90808.3	77081	98991.8	117939	90835.2	48430.4	42206.7	44786.3	2.43e-08
NA	0	655	24	248.096	8.40764	0.849034	NA	248.0964@8.40764	NA	0	0	248.096	37378.9	27332.8	25241.6	37060.7	28429	31665.2	30931.6	22698.7	24427.1	95938.7	79528.6	85482.1	154518	100316	103899	31537.6	21448.5	19454.2	31890.7	32383.6	18103.8	19458.1	21758.9	21366.6	9.32e-08
NA	0	734	24	276.124	0.842257	0.795307	NA	276.1237@0.8422573	NA	0	0	276.124	128594	108386	112394	66540	70511.9	61794.5	75166.7	63565.6	65799	44032.4	44323.4	50398.2	52210.8	41501.5	47216.6	75003.5	57149.9	61102.7	66907.8	86959.5	66369.6	81079.9	84363.3	84054.5	1.02e-07
NA	0	817	24	317.191	7.15647	0.726169	NA	317.1906@7.156466	NA	0	0	317.191	61943.1	56817.9	55364.1	109211	100287	104427	95635.3	84522.9	84778.9	66130.8	54710.3	59845	75649.9	71148.8	76787.3	95834.1	83019.2	98318.8	92673.8	106577	86229.7	65083.6	68003.1	64041.1	1.62e-07
NA	0	893	24	267.092	6.61933	0.834391	NA	267.0917@6.619326	NA	0	0	267.092	59439	53393.6	55271.3	105606	91899.9	104380	98782.6	82841.4	90752.1	88522	90583	87960.4	93778.9	80462.9	86950.1	96466.5	90549.4	90418.1	98019.9	99625.4	95622.3	81458.8	73121.2	73635.6	3.49e-07
NA	0	686	24	189.087	8.37355	0.806738	NA	189.0871@8.373551	NA	0	0	189.087	62302.8	40529.5	42698	103292	84111.8	87456.2	114562	116592	138631	56049.2	58941.8	75536.1	54761	47639.9	51033.2	61647.4	71306.1	77652.2	85038.3	108846	81619.2	54324.1	45004.8	47007	8.88e-07
NA	0	853	24	214.965	0.585701	0.824664	NA	214.9646@0.5857015	NA	0	0	214.965	68864.8	68330.9	70609.1	89760.6	91585.5	94690.6	101855	86995.8	97602.9	57858.4	66398.1	63757.4	93678.6	90013.6	96707.3	98549.9	103944	94315.4	93800.2	120048	98081.9	60979.4	61429.6	69497.6	9.07e-07
NA	0	760	24	175.071	8.43712	0.825181	NA	175.0714@8.437121	NA	0	0	175.071	85909.1	59937.7	65492.5	93532.9	94892.8	82231.3	126169	99921.5	108456	51518.5	53708.6	43735.8	52210.8	42886.5	46554.7	77573.2	73448.6	78145.1	86647.5	110618	73971.9	63791.6	53237	44909.5	1.02e-05
