# Supplementary material for: Biomarker enrichment medium: A defined medium for metabolomic analysis of microbial pathogens
Source: Front Microbiol. 2022 Jul 22;13:957158. doi: 10.3389/fmicb.2022.957158 (PMC9354526; doi:10.3389/fmicb.2022.957158)
Supplement: Supplementary file 5 [file Table_3.XLSX]

## Sheet: Sheet 1
label	metaGroupId	groupId	goodPeakCount	medMz	medRt	maxQuality	isotopeLabel	compound	compoundId	expectedRtDiff	ppmDiff	parent	BD Lot 1_Medium	BD Lot 1_Medium	BD Lot 1_Medium	BD Lot 1_Medium	BD Lot 1_Medium	BD Lot 1_Medium	BD Lot 1_Medium	BD Lot 1_Medium	BD Lot 1_Medium	BD Lot 1_Medium	BD Lot 1_Medium	BD Lot 1_Medium	BD Lot 1_Medium	BD Lot 1_Medium	BD Lot 1_Medium	BD Lot 1_Medium	BD Lot 1_Medium	BD Lot 1_Medium	BD Lot 1_Medium	BD Lot 1_Medium	BD Lot 1_Medium	BD Lot 1_CA	BD Lot 1_CA	BD Lot 1_CA	BD Lot 1_CA	BD Lot 1_CA	BD Lot 1_CA	BD Lot 1_CA	BD Lot 1_CA	BD Lot 1_CA	BD Lot 1_EC	BD Lot 1_EC	BD Lot 1_EC	BD Lot 1_EC	BD Lot 1_EC	BD Lot 1_EC	BD Lot 1_EC
	1	1	36	151.06	5.309	0.835641		Arabitol	Arabitol	0.456	2.72731	151.06	717.75	723.72	931.3	721	502.97	603.76	655.16	1132.01	745.85	535.62	480.06	435.44	499.29	608.19	599.3	474.86	393.39	785.4	505.33	429.06	679.6	10023	9250.87	12385.8	8223.29	9562.65	10933.1	6680.81	8888.38	8938.9	411.09	895.27	1340.69	1282.71	429.94	1064.38	482.65
	2	2	99	117.018	0.911	0.800674		Succinate	Succinate	1.267	12.6484	117.018	966940	1.0167e+06	1.02672e+06	1.30424e+06	1.35427e+06	1.35296e+06	1096980	1.11193e+06	957210	886332	1005787	990860	1.2157e+06	1.17523e+06	1.36815e+06	700705	692164	841972	988941	1.10208e+06	1039279	1.05004e+06	938343	1.08863e+06	899410	888232	928046	864248	913196	858529	73705904	71637896	72137024	74457416	71513896	68647008	62524532
	4	4	85	151.024	3.878	0.854072		Xanthine	Xanthine	0.529	6.26414	151.024	37294.2	40330.3	41714.3	70423.2	70894.3	70180.8	48942.7	45449.3	46939	61307	53199.2	56742.4	52201.6	53754.9	53983	38836.9	37890.7	40845.4	62979.2	64521.6	57122.7	35254.6	0	31917.5	26743.4	27617.7	16345	30312.6	35451.6	30490.2	3175.78	771.46	4804.47	1347.12	697.09	1975.62	1252.24
	6	6	27	147.065	3.822	0.802594		Mevalonate	Mevalonate	1.738	10.583	147.065	2904.27	4113.38	3744.75	1820.52	1424.04	1595.51	1304.38	1355.51	1954.69	500.36	611.61	792.9	1070.52	788.42	2386.48	2007.16	1925.59	2814.97	805.36	775.49	815.54	5092.78	3843.13	3563.72	3632.61	2840.45	3435.17	3242.59	2678.17	3356.68	1569.72	1298.51	1587.39	1699.24	1478.7	2254.39	1561.01
	8	8	0	131.07	5.514	0.377782		m/z 131.0705	m/z 131.0705	1.138	6.17009	131.07	10128.5	14967	11332.4	14294.8	13305.5	11756	10641.2	11098	9313.35	6770.04	8960.85	8373.12	10869	13491	10281.2	6939.46	4921.87	6198.81	11817.8	10683	8312.74	12278.6	10331.6	6559.74	11208	8651.45	10576.9	9840.69	9694.46	10752.5	128891	108708	94891.6	131074	114856	119266	111924
	10	10	14	122.024	3.351	0.774534		Nicotinate	Nicotinate	0.343	5.252	122.023	6952.76	6581.78	9030.54	10069.7	10863.5	6456.89	7160.94	8705.25	8170.84	7130.11	8770.52	7321.36	7751.24	8753.03	8251.26	4674.56	6890.45	7734.11	9030.72	7999.29	7571.69	9276.18	7735.71	7935.85	8617.97	9120.86	8330.84	7196.26	8601.73	8311.06	109477	90671	118459	100566	94801.4	99116.6	93931
	11	11	55	174.087	8.479	0.8498		Citrulline	Citrulline	0.089	2.54187	174.087	16553.7	19180.7	18770	36110.3	42000.5	35802.9	33229.9	31939.7	30688.7	32260.2	27038.3	26205.5	31063	28263.3	34330.1	21878.5	20457.6	22638	23004.5	23247.1	24988.8	19507.5	16442	15651.2	15285.4	17809.6	15685.2	15556	17769.1	14316.5	33555.7	27761	27083	29776.9	25432.3	31277.8	28768.6
	12	12	47	134.017	5.172	0.84127		m/z 134.0166	m/z 134.0166	0.407	0.569287	134.017	7524.34	7342.78	8730.17	10818.4	10489.6	11027.1	10595.1	9388.79	9600.56	9762.71	9115.57	8770.18	15349.7	13869.4	14514.8	8152.25	7075.22	7928.07	11400.9	12178	11606.7	8172.76	6182.83	4974.88	6004.88	6481.85	6176.54	6412.43	7121.38	7664.2	0	0	0	0	0	0	0
[truncated: 539 more columns]
