# Supplementary material for: Biomarker enrichment medium: A defined medium for metabolomic analysis of microbial pathogens
Source: Front Microbiol. 2022 Jul 22;13:957158. doi: 10.3389/fmicb.2022.957158 (PMC9354526; doi:10.3389/fmicb.2022.957158)
Supplement: Supplementary file 6 [file Table_4.XLSX]

## Sheet: Re-picked data - MH, RPMI, TM
label	metaGroupId	groupId	goodPeakCount	medMz	medRt	maxQuality	adductName	isotopeLabel	compound	compoundId	formula	expectedRtDiff	ppmDiff	parent	MH1	MH2	MH3	MH4	MH5	MH6	MH7	MH_CA_C	MH_CA1	MH_CA2	MH_CA3	MH_EC_C	MH_EC1	MH_EC2	MH_EC3	MH_KP_C	MH_KP1	MH_KP2	MH_KP3	MH_PA_C	MH_PA1	MH_PA2	MH_PA3	MH_SA_C	MH_SA1	MH_SA2	MH_SA3	MH_EF_C	MH_EF1	MH_EF2	MH_EF3	RPMI1	RPMI2	RPMI3	RPMI4
	1	1	5	151.06	5.251	0.661786	[M-H]-		1	1	Arabitol	0.398	2.82832	151.06	1523.63	1563.33	2069.69	1119.79	839.71	729.98	799.26	10476	8981.32	5566.24	13700.5	1184.93	1528	984.13	1677.04	1226.21	3359.7	1703.58	1499	2038.06	1336.16	1322.31	989.4	1509.4	2120.06	1522.94	1459.96	1843.16	2011.45	1116.38	976.36	791.68	1001.27	0	0
	2	2	104	117.019	0.869	0.796044	[M-H]-		6	6	Succinate	1.31	2.86871	117.019	2060453	1.9836e+06	2.23778e+06	2.25761e+06	1.29292e+06	1.30361e+06	1367520	1.48633e+06	1.10197e+06	823871	1.70991e+06	78560832	85572472	54959748	74173296	9.12773e+06	6.3953e+06	9090036	24642050	83358.1	143372	92621.4	61592.9	2.1976e+06	3066963	1.85152e+06	2.45231e+06	3.57782e+06	4.12998e+06	3.00754e+06	3.1046e+06	57547.6	45222.6	45593.7	52135.3
	3	3	8	331.234	8.8	0.805666	[M-H]-		24	24	DAS	0.165	1.47413	331.234	0	0	0	0	0	0	0	0	0	0	0	0	0	0	0	0	0	0	0	0	914.29	0	0	0	0	0	0	3277.29	4900.24	6060.49	4059.44	0	0	0	0
	9	9	0	151.025	4.409	0.196174	[M-H]-		51	51	Xanthine	0.002	0.303104	151.025	73644.7	64844.7	67262.1	67189.2	48159.1	49020.4	51327.5	51316.4	52403.9	11441.8	51146.8	2295.25	2015.75	1208.3	2555.42	70805.7	12899.7	2076.04	1119.14	131275	119145	101331	113624	2166.77	939.85	1086.62	1913.42	3880.13	55086.9	4132.99	41633.9	0	0	0	0
	11	11	11	147.066	3.825	0.617267	[M-H]-		63	63	Mevalonate	1.741	1.24506	147.066	1152.14	2297.19	978.83	966.7	793.73	801.79	842.57	1159.41	2215.13	278.45	1892.77	1134.85	1057.78	930.42	1410.95	2074.66	816.5	923.64	1533	1804.45	1795.43	1587.26	1438.42	44591.3	50788.9	19567.3	39418.5	50931.4	51604.2	33515.1	30083.3	1005.55	576.98	594.66	614.64
	13	13	13	174.088	8.522	0.63662	[M-H]-		121	121	Citrulline	3.757	6.7491	174.088	950.59	1213.21	953.14	860.46	647.83	1258.23	1323.52	1244.71	1558.17	396.39	0	689.25	825.34	772.11	1615.18	3105.18	1827.17	1707.74	949.44	3822.37	3315.7	4473.67	1600.54	5522.06	4159.63	1176.58	3400.95	42658.3	24949.8	34083.4	36023.1	0	240.45	0	0
	14	14	6	122.024	3.413	0.588007	[M-H]-		124	124	Nicotinate	0.405	4.31414	122.024	5225.68	5435.78	5107.66	5598.83	5865.55	6142.9	6589.57	755.96	7110.79	8814.26	7591.09	107485	96983.5	99504.9	114003	43222.7	45545.4	42892.7	40986.4	108780	111661	105299	120224	25539.5	21321.7	28712.8	20606.8	134166	117965	127464	119281	4165.37	1211.83	969.18	1199.1
												MH	RPMI
											Succinate	4.28152e+07	9.97009e+06	0.232863	4.29436	7.53841
											Xanthine	116344	8183.87	0.0703422	14.2162
											Citrulline	34428.7	4062.72	0.118004	8.4743
											Nicotinate	81582.3	25745.7	0.31558	3.16877
													AVG		MH	CA	EC	KP	PA	SA	EF																												AVG
														Arabitol	1235.06	9681	1343.53	1947.12	1421.48	1653.09	1486.84
														Succinate	1.78621e+06	1.28052e+06	73316587	1.23138e+07	95236.2	2.3921e+06	3.45499e+06
														DAS	0	0	0	0	228.572	0	4574.36
														Xanthine	60206.8	41577.2	2018.68	21725.1	116344	1526.66	26183.5
														Mevalonate	1118.99	1386.44	1133.5	1336.95	1656.39	38591.5	41533.5
														Citrulline	1029.57	799.817	975.47	1897.38	3303.07	3564.81	34428.7
														Nicotinate	5709.42	6068.03	104494	43161.8	111491	24045.2	124719
															MH	CA	EC	KP	PA	SA	EF
														Arabitol	500.376	3376.83	316.007	961.807	441.202	312.488	516.401
													STDEV	Succinate	445690	394606	1.31075e+07	8.31781e+06	34626	512876	514354																												STDEV
														DAS	0	0	0	0	457.145	0	1191.96
														Xanthine	10406.2	20098	583.468	33153.6	12431	604.788	26190.2
														Mevalonate	534.62	860.674	203.269	584.336	176.582	13507.8	11330.5
														Citrulline	244.547	724.681	430.134	894.104	1230.01	1817.98	7308.4
														Nicotinate	527.601	3613.26	7760.19	1869.95	6376.59	3797.37	7571.33
AVG		MH	CA	EC	KP	PA	SA	EF
	Arabitol	1235.06	9681	1343.53	1947.12	1421.48	1653.09	1486.84
	Succinate	1.78621e+06	1.28052e+06	73316587	1.23138e+07	95236.2	2.3921e+06	3.45499e+06
	DAS	0	0	0	0	228.572	0	4574.36
	Xanthine	60206.8	41577.2	2018.68	21725.1	116344	1526.66	26183.5
	Mevalonate	1118.99	1386.44	1133.5	1336.95	1656.39	38591.5	41533.5
	Citrulline	1029.57	799.817	975.47	1897.38	3303.07	3564.81	34428.7
	Nicotinate	5709.42	6068.03	104494	43161.8	111491	24045.2	124719
		RPMI	CA	EC	KP	PA	SA	EF
	Arabitol	369.684	23286.2	345.918	0	168.722	199.012	0
	Succinate	46447.6	67528.1	1.11339e+07	8806311	67957.4	859773	136778
	DAS	137.147	274.327	0	257.087	0	317.675	1169.74
	Xanthine	0	64.8425	131.235	155.833	8183.87	0	71.3294
	Mevalonate	691.766	682.148	696.433	631.773	915.72	28810.4	10472.5
	Citrulline	130.83	0	548.822	274.7	1021.31	1069.77	4062.72
	Nicotinate	1581.67	2564.88	27153.4	24769.9	24670.9	11119.5	41015
										Fold changes
		BEM	CA	EC	KP	PA	SA	EF		Vs MH	BEM	CA	EC	KP	PA	SA	EF
	Arabitol	0	7039.21	150.857	129.523	1006.79	132.92	0		Arabitol	0	0.727116	0.112285	0.06652	0.708268	0.080407	0
	Succinate	41629.1	46700.1	39291903	19271140	103393	1.08027e+06	401410		Succinate	0.0233058	0.0364696	0.535921	1.56501	1.08565	0.451601	0.116183
	DAS	0	0	49243.2	5239.33	0	0	21717.5		DAS	#DIV/0!	#DIV/0!	#DIV/0!	#DIV/0!	0	#DIV/0!	4.74766
	Xanthine	562142	517962	451978	488328	3.82382e+06	490159	548038		Xanthine	9.33685	12.4578	223.898	22.4776	32.8666	321.065	20.9307
	Mevalonate	685.094	673.085	632.65	693.828	655.485	14493.9	11402		Mevalonate	0.612242	0.485477	0.558139	0.518963	0.395731	0.375572	0.274526
	Citrulline	373.927	332.377	179.583	720.415	950.62	330.275	8924.65		Citrulline	0.363188	0.415567	0.184098	0.379689	0.287799	0.0926488	0.259221
	Nicotinate	1499.47	1628.09	31522.2	32883	22274.2	13334.7	37982.4		Nicotinate	0.26263	0.268306	0.301665	0.761855	0.199784	0.554566	0.304543
										Vs RPMI	BEM	CA	EC	KP	PA	SA	EF
										Arabitol	0	0.302291	0.436108	#DIV/0!	5.96714	0.667898	#DIV/0!
										Succinate	0.896259	0.691567	3.52904	2.18833	1.52144	1.25646	2.93476
										DAS	0	0	#DIV/0!	20.3796	#DIV/0!	0	18.5662
										Xanthine	#DIV/0!	7988	3444.04	3133.66	467.239	#DIV/0!	7683.2
										Mevalonate	0.990356	0.986715	0.908415	1.09822	0.715814	0.503079	1.08876
										Citrulline	2.85811	#DIV/0!	0.327214	2.62255	0.93079	0.308734	2.19672
										Nicotinate	0.948028	0.634763	1.16089	1.32754	0.902855	1.19921	0.926059
[truncated: 58 more columns]
