# Supplementary material for: Biomarker enrichment medium: A defined medium for metabolomic analysis of microbial pathogens
Source: Front Microbiol. 2022 Jul 22;13:957158. doi: 10.3389/fmicb.2022.957158 (PMC9354526; doi:10.3389/fmicb.2022.957158)
Supplement: Supplementary file 7 [file Table_5.XLSX]

## Sheet: Sheet 1
																																		AVG									STDEV
label	metaGroupId	groupId	goodPeakCount	medMz	medRt	maxQuality	isotopeLabel	compound	compoundId	formula	expectedRtDiff	ppmDiff	parent	RPMI	RPMI	RPMI-CA1	RPMI-CA2	RPMI-EC1	RPMI-EC2	RPMI-EF1	RPMI-EF2	RPMI-EF3	RPMI-KP1	RPMI-KP2	RPMI-KP3	RPMI-PA1	RPMI-PA2	RPMI-PA3	RPMI-SA1	RPMI-SA2	RPMI-SA3		XANTHINE	Medium	CA	EC	EF	KP	PA	SA			Medium	CA	EC	EF	KP	PA	SA
	1	3	66	151.025	4.521	0.819664	C12 PARENT	XANTHINE	XANTHINE	C5H4N4O2	0.651	5.25377	151.025	13058.4	15218.8	13068	13007.8	532.01	499.79	8137.44	2515.46	8851.94	435.04	497.58	561.84	997829	1360999	687438	1030.55	669.96	723.39		C12 PARENT	14138.6	13037.9	515.9	6501.61	498.153	1.01542e+06	807.967			1527.59	42.582	22.783	3470.55	63.4019	337125	194.605
	1	5	29	152.029	4.496	0.835671	C13-label-1	XANTHINE	XANTHINE	C5H4N4O2	0.626	5.62057	151.025	0	0	367.31	0	0	0	0	0	0	0	0	0	50952.9	76547.8	35565.1	0	0	0		C13-label-1	0	183.655	0	0	0	54355.3	0			0	259.727	0	0	0	20702.1	0
	1	2	0	153.032	4.489	0.139089	C13-label-2	XANTHINE	XANTHINE	C5H4N4O2	0.619	5.78314	151.025	0	0	0	0	0	0	0	0	0	0	0	0	0	0	498.43	0	0	0		C13-label-2	0	0	0	0	0	166.143	0			0	0	0	0	0	287.769	0
	1	1	0	154.036	4.441	0.051784	C13-label-3	XANTHINE	XANTHINE	C5H4N4O2	0.571	0.792478	151.025	0	0	0	0	0	0	0	0	0	0	0	0	0	0	0	0	0	0		C13-label-3	0	0	0	0	0	0	0			0	0	0	0	0	0	0
	1	4	0	156.042	4.467	0.105033	C13-label-5	XANTHINE	XANTHINE	C5H4N4O2	0.597	6.64944	151.025	0	0	0	0	0	0	0	0	0	0	0	0	0	0	0	0	0	0		C13-label-5	0	0	0	0	0	0	0			0	0	0	0	0	0	0
													Total	13058.4	15218.8	13435.4	13007.8	532.01	499.79	8137.44	2515.46	8851.94	435.04	497.58	561.84	1.04878e+06	1.43755e+06	723501	1030.55	669.96	723.39		SUM	14138.6	13221.6	515.9	6501.61	498.153	1.06994e+06	807.967			1527.59	302.309	22.783	3470.55	63.4019	357493	194.605
																																	SUCCINATE	Medium	CA	EC	EF	KP	PA	SA			Medium	CA	EC	EF	KP	PA	SA
	3	11	87	117.019	3.24	0.808744	C12 PARENT	SUCCINATE	SUCCINATE	C4H6O4	2.22	6.12859	117.019	35626.2	34721.2	28655.1	32749.4	1.82945e+06	2.16122e+06	82476.7	141125	78119.1	485444	2.22761e+06	3119056	39867.1	43357.4	36073.6	131974	296048	383984		C12 PARENT	35173.7	30702.2	1.99533e+06	100573	1.94404e+06	39766	270669			639.925	2895.14	234599	35185.8	1.33951e+06	3642.95	127908
	3	12	49	118.022	3.16	0.853524	C13-label-1	SUCCINATE	SUCCINATE	C4H6O4	2.14	5.9472	117.019	0	0	1941.25	1311.61	102219	0	0	7393.36	3637.81	24570.8	130738	184688	0	2095.04	1513.93	6329.85	0	0		C13-label-1	0	1626.43	51109.4	3677.06	113333	1202.99	2109.95			0	445.223	72279.6	3696.84	81465.6	1081.58	3654.54
	3	15	19	119.025	2.621	0.852359	C13-label-2	SUCCINATE	SUCCINATE	C4H6O4	1.601	5.70477	117.019	0	0	0	0	104300	126892	4836.46	1907.41	0	27997.3	86658.4	146108	0	0	0	1843.38	0	0		C13-label-2	0	0	115596	2247.96	86921.3	0	614.46			0	0	15974.6	2436.15	59055.9	0	1064.28
	3	13	21	120.029	2.624	0.852578	C13-label-3	SUCCINATE	SUCCINATE	C4H6O4	1.604	5.52996	117.019	0	0	0	0	1.89681e+06	1.76416e+06	0	178757	0	405249	2.00046e+06	2486386	0	0	0	2615.95	0	0		C13-label-3	0	0	1.83048e+06	59585.6	1.6307e+06	0	871.983			0	0	93801.6	103205	1.08873e+06	0	1510.32
	3	14	14	121.032	2.624	0.852639	C13-label-4	SUCCINATE	SUCCINATE	C4H6O4	1.604	5.79929	117.019	0	0	0	0	0	200330	0	9303.99	0	34859.5	232788	440223	0	0	0	0	0	5902.79		C13-label-4	0	0	100165	3101.33	235957	0	1967.6			0	0	141655	5371.66	202700	0	3407.98
													Total	35626.2	34721.2	30596.3	34061	3.93278e+06	4.2526e+06	87313.2	338486	81756.9	978120	4.67825e+06	6.37646e+06	39867.1	45452.4	37587.5	142763	296048	389887		SUM	35173.7	32328.7	4.09269e+06	169185	4.01095e+06	40969	276233			639.925	2449.92	226147	146645	2.76034e+06	4046.58	124748
																																	NICOTINATE	Medium	CA	EC	EF	KP	PA	SA			Medium	CA	EC	EF	KP	PA	SA
	5	21	77	122.024	2.861	0.849025	C12 PARENT	NICOTINATE	NICOTINATE	C6H5NO2	0.419	4.87682	122.024	1343.63	834.63	1705	1435.12	12057.1	16759.3	41127.6	37900.3	35028.5	9358.95	22696.3	14004.6	33122.5	31423.4	35617.3	3798.98	14481.7	2779.34		C12 PARENT	1089.13	1570.06	14408.2	38018.8	15353.3	33387.8	7020.01			359.917	190.834	3324.94	3051.25	6770.2	2109.52	6482.1
	5	22	8	123.027	2.746	0.83969	C13-label-1	NICOTINATE	NICOTINATE	C6H5NO2	0.534	5.27114	122.024	0	0	0	0	0	0	2166.46	2936.74	3556.85	0	1315.95	0	1710.74	0	0	0	0	0		C13-label-1	0	0	0	2886.68	438.65	570.247	0			0	0	0	696.545	759.764	987.696	0
	5	23	1	125.035	2.556	0.716521	C13-label-3	NICOTINATE	NICOTINATE	C6H5NO2	0.724	1.64749	122.024	0	0	0	0	0	0	0	0	0	0	0	0	0	0	0	0	0	0		C13-label-3	0	0	0	0	0	0	0			0	0	0	0	0	0	0
													Total	1343.63	834.63	1705	1435.12	12057.1	16759.3	43294	40837	38585.4	9358.95	24012.3	14004.6	34833.2	31423.4	35617.3	3798.98	14481.7	2779.34		SUM	1089.13	1570.06	14408.2	40905.5	15792	33958	7020.01			359.917	190.834	3324.94	2355.08	7488.38	2229.77	6482.1
																																	MEVALONATE	Medium	CA	EC	EF	KP	PA	SA			Medium	CA	EC	EF	KP	PA	SA
	6	30	30	147.066	1.934	0.853685	C12 PARENT	MEVALONATE	MEVALONATE	C6H12O4	2.156	3.4239	147.066	0	0	0	0	0	0	0	0	0	0	0	0	0	0	0	0	0	485.79		C12 PARENT	0	0	0	0	0	0	161.93			0	0	0	0	0	0	280.471
	6	28	5	148.069	1.647	0.844918	C13-label-1	MEVALONATE	MEVALONATE	C6H12O4	2.443	5.66783	147.066	0	0	0	0	0	0	0	0	0	0	0	0	0	0	0	0	0	0		C13-label-1	0	0	0	0	0	0	0			0	0	0	0	0	0	0
	6	24	5	149.072	1.635	0.847364	C13-label-2	MEVALONATE	MEVALONATE	C6H12O4	2.455	5.93675	147.066	0	0	0	0	0	0	632.56	0	450.4	0	0	0	0	0	0	2699.01	3468.07	3031.89		C13-label-2	0	0	0	360.987	0	0	3066.32			0	0	0	325.621	0	0	385.685
	6	27	2	150.076	1.631	0.768237	C13-label-3	MEVALONATE	MEVALONATE	C6H12O4	2.459	5.3887	147.066	0	0	0	0	0	0	0	0	0	0	0	0	0	0	0	609.53	0	0		C13-label-3	0	0	0	0	0	0	203.177			0	0	0	0	0	0	351.912
	6	26	4	151.079	1.74	0.84617	C13-label-4	MEVALONATE	MEVALONATE	C6H12O4	2.35	5.8579	147.066	0	0	0	0	0	0	6724.78	4721.58	5721.28	0	0	0	0	0	0	16579	15718.1	18865.6		C13-label-4	0	0	0	5722.55	0	0	17054.2			0	0	0	1001.6	0	0	1626.72
	6	25	3	152.082	1.628	0.83556	C13-label-5	MEVALONATE	MEVALONATE	C6H12O4	2.462	5.61859	147.066	0	0	0	0	0	0	0	572.22	725	0	0	0	0	0	0	2855.34	1150.72	0		C13-label-5	0	0	0	432.407	0	0	1335.35			0	0	0	382.187	0	0	1436.6
	6	29	5	153.086	1.847	0.848256	C13-label-6	MEVALONATE	MEVALONATE	C6H12O4	2.243	3.4886	147.066	0	0	0	0	0	0	20404.9	17644.4	18541.7	0	638.4	0	0	0	0	32708.3	40382.2	32187.1		C13-label-6	0	0	0	18863.6	212.8	0	35092.5			0	0	0	1408.15	368.58	0	4588.36
													Total	0	0	0	0	0	0	27762.2	22938.2	25438.3	0	638.4	0	0	0	0	55451.1	60719	54570.4		SUM	0	0	0	25379.6	212.8	0	56913.5			0	0	0	2412.57	368.58	0	3324.93
																																	CITRULLINE	Medium	CA	EC	EF	KP	PA	SA			Medium	CA	EC	EF	KP	PA	SA
	8	34	51	174.088	8.371	0.851277	C12 PARENT	CITRULLINE	CITRULLINE	C4H11N6O2	0.019	2.98011	174.088	0	0	0	0	0	571.95	8077.48	9098.86	9014.12	0	985.13	867.01	3944.83	2270.7	992.18	4056.47	1573.03	1624.64		C12 PARENT	0	0	285.975	8730.15	617.38	2402.57	2418.05			0	0	404.43	566.817	537.919	1480.74	1419.15
	8	33	5	175.091	8.372	0.816176	C13-label-1	CITRULLINE	CITRULLINE	C4H11N6O2	0.018	2.44014	174.088	0	0	0	0	0	0	688.93	239.99	256.13	0	0	0	338.16	0	0	0	0	0		C13-label-1	0	0	0	395.017	0	112.72	0			0	0	0	254.664	0	195.237	0
													Total	0	0	0	0	0	571.95	8766.41	9338.85	9270.25	0	985.13	867.01	4282.99	2270.7	992.18	4056.47	1573.03	1624.64		SUM	0	0	285.975	9125.17	617.38	2515.29	2418.05			0	0	404.43	312.583	537.919	1658.98	1419.15
																																	L-ARABITOL	Medium	CA	EC	EF	KP	PA	SA			Medium	CA	EC	EF	KP	PA	SA
	12	42	14	151.06	4.531	0.843771	C12 PARENT	L-ARABITOL	L-ARABITOL	C5H12O5	0.939	6.16165	151.06	382.9	0	2683.55	2333.18	0	0	0	0	0	0	0	0	0	0	0	0	0	0		C12 PARENT	191.45	2508.36	0	0	0	0	0			270.751	247.749	0	0	0	0	0
	12	43	0	155.074	4.566	0.127805	C13-label-4	L-ARABITOL	L-ARABITOL	C5H12O5	0.904	6.00218	151.06	0	0	0	0	0	0	0	0	0	0	0	0	0	0	0	0	0	0		C13-label-4	0	0	0	0	0	0	0			0	0	0	0	0	0	0
	12	44	4	156.077	4.578	0.841298	C13-label-5	L-ARABITOL	L-ARABITOL	C5H12O5	0.892	5.57254	151.06	0	0	8349.5	12135.8	0	0	0	0	0	0	0	0	0	0	0	0	0	0		C13-label-5	0	10242.6	0	0	0	0	0			0	2677.32	0	0	0	0	0
													Total	382.9	0	11033	14469	0	0	0	0	0	0	0	0	0	0	0	0	0	0		SUM	191.45	12751	0	0	0	0	0			270.751	2429.57	0	0	0	0	0
