# Supplementary material for: Biomarker enrichment medium: A defined medium for metabolomic analysis of microbial pathogens
Source: Front Microbiol. 2022 Jul 22;13:957158. doi: 10.3389/fmicb.2022.957158 (PMC9354526; doi:10.3389/fmicb.2022.957158)
Supplement: Supplementary file 8 [file Table_6.XLSX]

## Sheet: Sheet 1
																									AVERAGE							STDEV
label	metaGroupId	groupId	goodPeakCount	medMz	medRt	maxQuality	isotopeLabel	compound	compoundId	formula	expectedRtDiff	ppmDiff	parent	RPMI-EC	RPMI-EC	RPMI-EC	No Niacinamide-EC	No Niacinamide-EC	No Niacinamide-EC	No Pyridoxine-EC	No Pyridoxine-EC	No Pyridoxine-EC			NICOTINATE	RPMI-EC	No Niacinamide-EC	No Pyridoxine-EC				NICOTINATE	RPMI-EC	No Niacinamide-EC	No Pyridoxine-EC
	1	1	9	122.025	1.817	0.847021	C12 PARENT	NICOTINATE	NICOTINATE	C6H5NO2	1.463	1.00037	122.025	265791	275315	383350	1530.37	787.27	993.11	944.02	1915.31	1043.46			C12 PARENT	308152	1103.58	1300.93				C12 PARENT	65297.3	383.67	534.387
	1	2	5	123.028	1.696	0.845635	C13-label-1	NICOTINATE	NICOTINATE	C6H5NO2	1.584	0.868188	122.025	12160.8	14397.3	0	0	0	0	0	0	0			C13-label-1	8852.72	0	0				C13-label-1	7747.81	0	0
	1	3	0	125.036	1.73	0.052061	C13-label-3	NICOTINATE	NICOTINATE	C6H5NO2	1.55	6.0408	122.025	0	1741.39	0	0	0	0	0	0	0			C13-label-3	580.463	0	0				C13-label-3	1005.39	0	0
													SUM	277952	291453	383350	1530.37	787.27	993.11	944.02	1915.31	1043.46				317585	1103.58	1300.93					57352.7	383.67	534.387
																									AVERAGE							STDEV
label	metaGroupId	groupId	goodPeakCount	medMz	medRt	maxQuality	isotopeLabel	compound	compoundId	formula	expectedRtDiff	ppmDiff	parent	No Gln-EC	No Gln-EC	No Gln-EC	No Lys-EC	No Lys-EC	No Lys-EC	RPMI-EC	RPMI-EC	RPMI-EC			SUCCINATE	No Gln-EC	No Lys-EC	RPMI-EC				SUCCINATE	No Gln-EC	No Lys-EC	RPMI-EC
	1	1	9	117.019	0.782	0.826261	C12 PARENT	SUCCINATE	SUCCINATE	C4H6O4	0.238	0.521582	117.019	6.52159e+06	7.21092e+06	9946339	2367223	4443305	21721370	22557238	26366104	39912568			C12 PARENT	7892948	9.51063e+06	29611970				C12 PARENT	1.81138e+06	1.06256e+07	9.1216e+06
	1	2	9	118.023	0.78	0.827024	C13-label-1	SUCCINATE	SUCCINATE	C4H6O4	0.24	0.581791	117.019	400435	419880	489967	119554	213903	1090247	1.19295e+06	1.24262e+06	1.63107e+06			C13-label-1	436761	474568	1.35555e+06				C13-label-1	47092.6	535276	239896
	1	3	9	119.026	0.78	0.829246	C13-label-2	SUCCINATE	SUCCINATE	C4H6O4	0.24	0	117.019	2259641	2.30552e+06	2.85337e+06	281219	433625	2.32568e+06	1.20627e+06	1.34888e+06	2262703			C13-label-2	2472843	1.01351e+06	1.60595e+06				C13-label-2	330341	1.13893e+06	573216
	1	4	8	120.029	0.779	0.850175	C13-label-3	SUCCINATE	SUCCINATE	C4H6O4	0.241	0.063563	117.019	4.88385e+06	4935579	3472664	8923.98	41738	5.91986e+06	9132851	10481269	17392374			C13-label-3	4.4307e+06	1.99017e+06	12335498				C13-label-3	830086	3.40325e+06	4.43098e+06
	1	5	9	121.033	0.781	0.830874	C13-label-4	SUCCINATE	SUCCINATE	C4H6O4	0.239	0.252143	117.019	2.69725e+06	2.43438e+06	1.86713e+06	5027.42	25207.4	2043069	1.44373e+06	1315248	1.8217e+06			C13-label-4	2.33292e+06	691101	1526890				C13-label-4	424261	1.17088e+06	263267
													sum	1.67628e+07	1.73063e+07	1.86295e+07	2.78195e+06	5.15778e+06	3.31002e+07	3.5533e+07	4.07541e+07	6.30204e+07				1.75662e+07	1.368e+07	4.64359e+07					960101	1.68603e+07	1.4598e+07
																									AVERAGE							STDEV
label	metaGroupId	groupId	goodPeakCount	medMz	medRt	maxQuality	isotopeLabel	compound	compoundId	formula	expectedRtDiff	ppmDiff	parent	No HYPOTHANTHINE-PA	No HYPOTHANTHINE-PA	No HYPOTHANTHINE-PA	RPMI-PA	RPMI-PA	RPMI-PA						XANTHINE	No HYPOTHANTHINE-PA	RPMI-PA					XANTHINE	No HYPOTHANTHINE-PA	RPMI-PA
	2	6	5	151.025	4.485	0.765829	C12 PARENT	XANTHINE	XANTHINE	C5H4N4O2	0.615	5.65791	151.025	0	625.66	644.08	739750	955129	516633						C12 PARENT	423.247	737171					C12 PARENT	366.658	219260
	2	7	3	152.029	4.493	0.82139	C13-label-1	XANTHINE	XANTHINE	C5H4N4O2	0.623	5.62057	151.025	0	0	0	38583.2	54668.2	28987						C13-label-1	0	40746.2					C13-label-1	0	12976.5
	2	8	0	153.032	4.481	0.127098	C13-label-2	XANTHINE	XANTHINE	C5H4N4O2	0.611	5.58372	151.025	0	0	0	696.16	847.35	548.35						C13-label-2	0	697.287					C13-label-2	0	149.503
													SUM	0	625.66	644.08	779030	1.01064e+06	546168							423.247	778614						366.658	232239
																									AVERAGE							STDEV
label	metaGroupId	groupId	goodPeakCount	medMz	medRt	maxQuality	isotopeLabel	compound	compoundId	formula	expectedRtDiff	ppmDiff	parent	No Arg-EF	No Arg-EF	No Arg-EF	RPMI-EF	RPMI-EF	RPMI-EF						CIRULLINE	No Arg-EF	RPMI-EF					CIRULLINE	No Arg-EF	RPMI-EF
	1	1	3	174.088	9.703	0.844779	C12 PARENT	CIRULLINE	CIRULLINE	C4H11N6O2	1.312	7.80088	174.088	481.97	489.62	566.51	23626.7	18543.8	11056.4						C12 PARENT	512.7	17742.3					C12 PARENT	46.7575	6323.35
	1	2	0	175.092	9.657	0.139161	C13-label-1	CIRULLINE	CIRULLINE	C4H11N6O2	1.267	6.8847	174.088	0	0	0	1104.77	1243.39	499.48						C13-label-1	0	949.213					C13-label-1	0	395.599
													SUM	481.97	489.62	566.51	24731.5	19787.1	11555.9							512.7	18691.5						46.7575	6655.77
																									AVERAGE							STDEV
label	metaGroupId	groupId	goodPeakCount	medMz	medRt	maxQuality	isotopeLabel	compound	compoundId	formula	expectedRtDiff	ppmDiff	parent	RPMI-EF	RPMI-EF	RPMI-EF	RPMI-EF	RPMI+Spermine-EF	RPMI+Spermine-EF	RPMI+Spermine-EF	RPMI+Spermine-EF				N1N12-DIACETYLSPERMINE	RPMI-EF	RPMI+Spermine-EF					N1N12-DIACETYLSPERMINE	RPMI-EF	RPMI+Spermine-EF
	2	3	7	287.24	8.803	0.852161	C12 PARENT	N1N12-DIACETYLSPERMINE	N1N12-DIACETYLSPERMINE	C14H30N4O2	-1	12.8554	287.241	1791.39	1619.4	1288.88	1268.15	61233.5	65265.8	104004	158216				C12 PARENT	1491.95	97180					C12 PARENT	256.406	45028.4
	2	4	0	288.25	8.74	0.046885	C13-label-1	N1N12-DIACETYLSPERMINE	N1N12-DIACETYLSPERMINE	C14H30N4O2	-1	7.09348	287.241	0	0	0	0	0	17295	0	0				C13-label-1	0	4323.75					C13-label-1	0	8647.5
	2	5	1	289.253	8.904	0.822449	C13-label-2	N1N12-DIACETYLSPERMINE	N1N12-DIACETYLSPERMINE	C14H30N4O2	-1	6.64685	287.241	0	0	0	0	0	0	0	0				C13-label-2	0	0					C13-label-2	0	0
													SUM	1791.39	1619.4	1288.88	1268.15	61233.5	82560.8	104004	158216					1491.95	101504						256.406	41645.7
