# Supplementary material for: Biomarker enrichment medium: A defined medium for metabolomic analysis of microbial pathogens
Source: Front Microbiol. 2022 Jul 22;13:957158. doi: 10.3389/fmicb.2022.957158 (PMC9354526; doi:10.3389/fmicb.2022.957158)
Supplement: Supplementary file 9 [file Table_7.XLSX]

## Sheet: Sheet1
	Unlabeled			Labeled						Average					STDEV
										Unlabeled	Labeled	Unlabeled	Labeled		Unlabeled	Labeled
SUCCINATE	TM-EC1	TM-EC2	TM-EC3	Gln-EC1	Gln-EC2	Gln-EC3			SUCCINATE	TM-EC	Gln-EC	%	%		TM-EC	Gln-EC
C12 PARENT	13338850	9926139	41899280	10315050	8899713	35317760			C12 PARENT	21721423	1.81775e+07	95.8213	80.4896		1.75577e+07	1.48608e+07
C13-label-1	555744	415865	1831641	449905	388541	1646855			C13-label-1	934417	828434	4.12206	3.66829		780160	709437
C13-label-2	6831.48	5240.47	26459.3	98868.9	70575.5	152410			C13-label-2	12843.7	107285	0.0566585	0.475054		11818.2	41561.2
C13-label-3	0	0	0	64565.7	54553.4	110735			C13-label-3	0	76617.9	0	0.339263		0	29967.2
C13-label-4	0	0	0	2930785	2606566	4644122			C13-label-4	0	3.39382e+06	0	15.0278		0	1.09486e+06
									SUM	2.26687e+07	2.25837e+07				1.83496e+07	1.67366e+07
XANTHINE	TM_PA1	TM_PA2	TM_PA3	Hypoxan_PA1	Hypoxan_PA2	Hypoxan_PA3			XANTHINE	TM-PA	Hypoxan-PA	%	%		TM-EC	Gln-EC
C12 PARENT	8990347	10500000	6802034	103321	118478	64131.1			C12 PARENT	8764127	95310.3	94.7952	4.14278		1.85933e+06	28045.4
C13-label-1	478484	566419	374283	3471.38	5249.54	2343.04			C13-label-1	473062	3687.99	5.11677	0.160303		96182.4	1465.31
C13-label-2	5638.24	12733.2	6040.63	0	0	0			C13-label-2	8137.37	0	0.088016	0		3985.21	0
C13-label-4	0	0	0	22529	34130.4	31046.1			C13-label-4	0	29235.2	0	1.27074		0	6008.97
C13-label-5	0	0	0	1658534	2557479	2301200			C13-label-5	0	2.1724e+06	0	94.4262		0	463106
									SUM	9.24533e+06	2.30064e+06				1.9595e+06	498625
C13-label-3	0	0	0	0	0	0
CITRULLINE	TM-EF1	TM-EF2	TM-EF3	Arg-EF1	Arg-EF2	Arg-EF3				TM-EF1	Arg-EF	%	%
C12 PARENT	9795.22	11201.9	14753	0	0	0			C12 PARENT	11916.7	0	97.1972	0		2555.01	0
N15-label-3	0	1030.91	0	0	0	0			N15-label-3	343.636	0	2.80283	0		595.195	0
N15-label-1	0	0	0	18525.4	19041.2	18152.6			N15-label-1	0	18573.1	0	100		0	446.243
										12260.3	18573.1				3150.21	446.243
C13-label-1	0	0	0	0	0	0
C13-label-2	0	0	0	0	0	0
C13-label-3	0	0	0	0	0	0
C13-label-4	0	0	0	0	0	0
C13-label-5	0	0	0	0	0	0
C13-label-6	0	0	0	0	0	0
N15-label-1	0	0	0	0	0	0
N15-label-2	0	0	0	0	0	0
C13-label-1	0	0	0	0	0	0
C13-label-2	0	0	0	0	0	0
C13-label-3	0	0	0	0	0	0
C13-label-4	0	0	0	0	0	0
C13-label-5	0	0	0	0	0	0
C13-label-6	0	0	0	0	0	0
Nicotinate	TM_EC1	TM_EC2	TM_EC3	Niacin_EC1	Niacin_EC2	Niacin_EC3
C12 PARENT	44122.5	40393.8	125607	2328.54	1316.68	1287.94			C12 PARENT	70041.2	1644.39	571.283	8.85361		48157.7	592.668
C13-label-1	2882	1863.71	6538.65	0	0	0			C13-label-1	3761.45	0	30.6798	0		2458.42	0
C13N15-label-3-1	973.579	864.982	974.2	42689	30514.7	80535.1			C13N15-label-3-1	937.587	51246.3	7.64732	275.917		62.8787	26085
C13N15-label-4-1	0	0	0	1503.17	556.08	2001.34			C13N15-label-4-1	0	1353.53	0	7.28758		0	734.158
										74740.2	54244.2				50679	27411.9
C13-label-2	0	0	0	0	0	0
C13-label-3	0	0	0	0	0	0
N15-label-1	0	0	0	0	0	0
N1N12-DAS	TM_EF1	TM_EF1	TM_EF1	Spermine_EF1	Spermine_EF2	Spermine_EF3
C12 PARENT	85953.1	117014	187005	0	0	0			C12 PARENT	129991	0	1060.25	0		51760.4	0
C13-label-1	0	19232.1	0	0	0	0			C13-label-1	6410.69	0	52.288	0		11103.6	0
D-label-8	0	0	0	38845.1	15401.1	104509			D-label-8	0	52918.4	0	284.92		0	46190.9
										136401	52918.4				62864.1	46190.9
