# Supplementary material for: Biomarker enrichment medium: A defined medium for metabolomic analysis of microbial pathogens
Source: Front Microbiol. 2022 Jul 22;13:957158. doi: 10.3389/fmicb.2022.957158 (PMC9354526; doi:10.3389/fmicb.2022.957158)
Supplement: Supplementary file 10 [file Table_8.XLSX]

## Sheet: Sheet1
Reading		MH_Cal11	MH_Cal3	MH_Cal4	MH_Ecoli11	MH_Ecoli2	MH_Ecoli48	MH_Efa1	MH_Efa2	MH_Efa9	MH_Kpn1	MH_Kpn12	MH_Kpn13	MH_Pae1	MH_Pae3	MH_Pae32	MH_Sau17	MH_Sau26	MH_Sau27	RPMI_Cal11	RPMI_Cal2	RPMI_Cal4	RPMI_Ecoli11	RPMI_Ecoli2	RPMI_Ecoli48	RPMI_Efa1	RPMI_Efa2	RPMI_Efa9	RPMI_Kpn1	RPMI_Kpn12	RPMI_Kpn13	RPMI_Pae1	RPMI_Pae3	RPMI_Pae32	RPMI_Sau17	RPMI_Sau26	RPMI_Sau27	TM_Cal11	TM_Cal3	TM_Cal4	TM_Ecoli11	TM_Ecoli2	TM_Ecoli48	TM_Efa1	TM_Efa2	TM_Efa9	TM_Kpn1	TM_Kpn12	TM_Kpn13
1	0	0.01254	0.01122	-0.00297	0.05888	0.02346	0.07176	0.01334	0.00782	0.11178	0.0322	0.02392	0.04048	0.00644	0.0437	0.03588	0.01782	0.30129	0.1716	0.06468	0.03993	0.04389	0.00548	0.00032	0.01564	0.01406	0.01974	0.00414	-0.0046	0.03082	-0.01334	0.00036	0.00194	0.00032	-0.00066	0.01221	0.00297	0.1155	0.02079	0.02904	0.06578	0.05888	0.08234	0.00872	0.01574	0.07498	0.00012	-0.00016	-0.0001
2	0.5	0.0099	0.00726	-0.00165	0.06302	0.03082	0.0897	0.0138	0.00874	0.1242	0.0414	0.03036	0.05106	0.00874	0.07176	0.0575	0.02937	0.33924	0.15345	0.06006	0.04521	0.04191	0.00042	0.00308	0.0391	0.01084	0.01422	0.01656	0.03588	0.02898	-0.01472	0.00082	0.0001	-0.00014	0.00264	0.01584	0.00528	0.11253	0.01848	0.03729	0.02668	0.02392	0.06624	-0.0037	0.01022	0.0529	0.09764	0.07574	0.02704
3	1	0.01221	0.01188	0.00066	0.11546	0.06072	0.16054	0.01334	0.01012	0.17112	0.0897	0.06302	0.10212	0.0115	0.10028	0.07958	0.06897	0.4224	0.29304	0.06996	0.05247	0.04719	0.00778	0.00814	0.09706	0.01498	0.0179	0.02806	0.1127	0.05428	-0.00138	0.00542	0.00654	0.00722	0.00792	0.02343	0.01122	0.14025	0.02244	0.04224	-0.01978	-0.046	0.0483	0.00044	0.0139	-0.00184	0.43482	0.42074	0.30166
4	1.5	0.01254	0.01815	0	0.23092	0.13846	0.32844	0.0161	0.01748	0.27646	0.2093	0.15456	0.24242	0.01748	0.1334	0.12604	0.16038	0.52371	0.42042	0.07821	0.0594	0.05214	0.02618	0.02056	0.15134	0.02142	0.02158	0.04232	0.17572	0.11224	0.02484	0.0091	0.01528	0.01688	0.01254	0.03069	0.01551	0.16368	0.02739	0.05247	0.01012	-0.09568	0.07912	0.01746	0.01758	-0.0483	0.71266	0.86096	0.70692
5	2	0.01419	0.02508	0	0.45356	0.2783	0.73876	0.02254	0.03266	0.39376	0.41768	0.30728	0.49082	0.02898	0.19504	0.2254	0.28578	0.66792	0.55275	0.0759	0.06204	0.05313	0.06068	0.04402	0.17434	0.02096	0.02158	0.04508	0.1932	0.2806	0.06026	0.01738	0.01896	0.02286	0.01155	0.03234	0.01815	0.1881	0.03003	0.0627	0.28474	-0.03726	0.33074	0.05196	0.01758	-0.01794	0.85848	0.91662	0.84538
6	2.5	0.01815	0.033	0.00198	0.7107	0.55844	1.13482	0.04002	0.06532	0.56028	0.68816	0.46874	0.81144	0.05106	0.2415	0.29762	0.40062	0.80421	0.65373	0.09108	0.07524	0.0627	0.11266	0.07944	0.20516	0.0182	0.01698	0.0621	0.19918	0.56028	0.15732	0.0252	0.01758	0.02378	0.02145	0.04191	0.03399	0.21054	0.03663	0.07161	0.5313	0.2461	0.79074	0.0814	0.01298	0.18308	0.99924	0.90926	0.8808
7	3	0.02805	0.04191	0.00264	1.02488	0.86296	1.28984	0.07498	0.12236	0.736	0.87952	0.56718	1.0189	0.11132	0.29348	0.35834	0.53724	0.89397	0.73986	0.09999	0.07821	0.06798	0.23364	0.12544	0.30682	0.0067	0.00686	0.08372	0.2645	0.89332	0.38042	0.02612	0.0116	0.02792	0.03168	0.05181	0.0561	0.21648	0.03696	0.07722	0.64216	0.45172	0.94162	0.12602	0.00286	0.2829	1.05812	0.88442	0.85366
8	3.5	0.03036	0.05742	0.0033	1.22176	1.08376	1.3823	0.1449	0.21758	0.92552	1.02718	0.68218	1.21164	0.18492	0.37352	0.42964	0.66198	0.96756	0.79398	0.11319	0.09174	0.07623	0.45858	0.2409	0.55614	0.00348	0.0041	0.1288	0.46598	1.16288	0.66792	0.03532	0.0185	0.05552	0.05148	0.06864	0.10032	0.23826	0.03993	0.08646	0.81742	0.53682	1.0971	0.17478	0.0001	0.27554	1.19888	0.8973	0.8923
9	4	0.03828	0.07095	0.00396	1.33446	1.2374	1.4697	0.23506	0.31556	1.08146	1.1615	0.7889	1.41818	0.2392	0.49082	0.4945	0.76725	1.03422	0.83589	0.13035	0.09933	0.09438	0.69134	0.43548	0.74796	-0.0002	-4e-05	0.20286	0.70426	1.39748	1.0557	0.04866	0.03966	0.06472	0.10098	0.11187	0.18645	0.25674	0.04752	0.09669	0.91908	0.6394	1.23188	0.25666	-0.00404	0.27278	1.26466	0.95204	0.8877
10	4.5	0.05049	0.10725	-0.00066	1.43244	1.36942	1.56446	0.36248	0.43884	1.21256	1.25718	0.87078	1.5663	0.30544	0.59386	0.5681	0.81873	1.1088	0.87021	0.13233	0.11187	0.09801	0.96688	0.62408	1.03408	0.00118	0.0041	0.34316	1.04696	1.48304	1.29628	0.08638	0.04564	0.07622	0.14916	0.16599	0.3036	0.28347	0.04818	0.11154	0.9959	0.7544	1.31928	0.36292	0.0001	0.27186	1.28168	1.03254	0.95394
11	5	0.06237	0.1221	0.00132	1.52076	1.56676	1.64496	0.49266	0.54418	1.3432	1.33492	0.96738	1.69648	0.56534	0.79396	0.63756	0.8811	1.1649	0.90849	0.14058	0.12903	0.11649	1.20562	0.8435	1.3363	0.00486	0.00548	0.45034	1.25396	1.60908	1.3363	0.12548	0.05576	0.08588	0.24519	0.25542	0.45441	0.29799	0.05313	0.11682	1.05708	0.94208	1.35884	0.48574	0.00148	0.276	1.30606	1.07486	1.01972
12	5.5	0.08151	0.1485	0.00297	1.6376	1.71718	1.75214	0.6463	0.63388	1.472	1.44532	1.15782	1.84276	0.88688	1.035	0.71668	0.93291	1.22859	0.94776	0.14949	0.13629	0.12705	1.50232	1.1264	1.53456	0.00716	0.00502	0.5083	1.37356	1.7342	1.36758	0.15768	0.07462	0.10704	0.34221	0.33429	0.63459	0.3234	0.05808	0.12672	1.10078	1.05432	1.39058	0.5736	0.00102	0.2898	1.32584	1.10016	1.16416
13	6	0.09867	0.17556	0.00627	1.77238	1.92786	1.84368	0.8142	0.72726	1.59896	1.52812	1.44348	1.9228	1.21532	1.33906	0.80224	0.98406	1.28997	0.99132	0.16434	0.13497	0.13926	1.72082	1.4415	1.5548	0.0113	0.00594	0.54878	1.4214	1.79722	1.42278	0.1816	0.08888	0.13096	0.44055	0.38346	0.8547	0.34551	0.06138	0.14256	1.1155	1.15506	1.41404	0.62328	0.00194	0.29854	1.34424	1.12822	1.29802
14	6.5	0.12111	0.20691	0.01155	1.8998	2.13348	1.94948	0.9154	0.7751	1.72546	1.6192	1.55434	2.0539	1.53134	1.74524	0.92874	1.03092	1.34145	1.03125	0.1815	0.14454	0.14883	1.83306	1.61308	1.56124	0.02004	0.00962	0.5865	1.45958	1.85426	1.47062	0.2368	0.14454	0.15764	0.47157	0.38478	1.05567	0.35904	0.05643	0.1452	1.13298	1.23602	1.4214	0.64076	0.00562	0.31556	1.37414	1.15076	1.3638
15	7	0.15708	0.22902	0.02244	2.04792	2.29494	2.04332	0.97198	0.82386	1.8331	1.7112	1.67808	2.16568	1.8446	2.2908	1.05938	1.08339	1.38237	1.07646	0.16632	0.11847	0.14058	1.87814	1.76626	1.5847	0.0297	0.01008	0.60398	1.55848	1.8745	1.541	0.2023	0.17812	0.18064	0.45936	0.3465	1.15104	0.38082	0.06204	0.15444	1.15966	1.28708	1.43934	0.64582	0.00608	0.32062	1.40404	1.17836	1.42544
16	7.5	0.18381	0.25146	0.03201	2.16798	2.47158	2.12336	1.01752	0.84824	1.9251	1.78848	1.78158	2.25584	2.02906	2.7577	1.21578	1.13157	1.41702	1.11606	0.18942	0.1419	0.16896	1.89286	1.83986	1.6123	0.04442	0.01238	0.62422	1.61552	1.89106	1.59896	0.19402	0.18272	0.1995	0.48609	0.33462	1.18503	0.40392	0.06963	0.16533	1.18496	1.32388	1.45912	0.65134	0.00838	0.34224	1.43302	1.20872	1.46684
17	8	0.21087	0.29535	0.04389	2.23284	2.67168	2.19328	1.07088	0.88596	2.03136	1.88416	1.86392	2.3552	2.19052	3.05026	1.43198	1.17282	1.44771	1.14081	0.22506	0.15972	0.18777	1.93288	1.88218	1.6468	0.0619	0.01652	0.64216	1.64772	1.88508	1.656	0.20184	0.22734	0.22296	0.5049	0.31779	1.16259	0.43857	0.06171	0.17754	1.21026	1.3524	1.47476	0.64582	0.01252	0.38042	1.46154	1.22528	1.49168
18	8.5	0.24156	0.32142	0.05808	2.33542	2.75678	2.26964	1.12286	0.91586	2.09484	1.93752	1.93568	2.4495	2.29862	3.11098	1.63024	1.20879	1.47114	1.15797	0.25707	0.17589	0.20889	1.92	1.94106	1.6836	0.08628	0.0179	0.66792	1.67854	1.88462	1.67624	0.19632	0.24942	0.2363	0.52338	0.30162	1.04874	0.46761	0.07095	0.19767	1.2351	1.37724	1.48764	0.64352	0.0139	0.4094	1.4965	1.25886	1.5179
19	9	0.26499	0.33924	0.07524	2.40902	2.89524	2.34094	1.14586	0.93288	2.15096	2.01434	2.00928	2.55254	2.38464	2.97942	1.71166	1.24212	1.49457	1.17117	0.27456	0.17787	0.22275	1.93748	1.96636	1.71672	0.12078	0.02434	0.68356	1.7112	1.91176	1.70476	0.21426	0.26828	0.25286	0.5313	0.28941	0.94017	0.45573	0.06336	0.19965	1.25948	1.40208	1.50512	0.64398	0.02034	0.42918	1.51122	1.28554	1.53538
20	9.5	0.30954	0.38115	0.109	2.47618	2.99046	2.41914	1.13482	0.95312	2.20524	2.0907	2.0769	2.62522	2.42926	2.88696	1.8676	1.29393	1.53351	1.20153	0.31647	0.19437	0.24915	1.94392	2.01006	1.74938	0.17276	0.03584	0.71162	1.77698	1.95086	1.74156	0.21978	0.27472	0.2731	0.54417	0.28776	0.87054	0.48774	0.06666	0.22044	1.27972	1.43106	1.5203	0.6334	0.03184	0.45954	1.54112	1.31084	1.56528
21	10	0.34287	0.40425	0.132	2.55392	3.08108	2.50102	1.14218	0.97704	2.24756	2.16522	2.13762	2.71722	2.4541	2.92468	2.07828	1.32693	1.55958	1.21803	0.3597	0.22011	0.28413	1.96232	2.03306	1.76732	0.239	0.0432	0.7291	1.82068	1.98628	1.7549	0.2184	0.29634	0.28368	0.56067	0.29304	0.82995	0.50655	0.06303	0.23298	1.29628	1.45774	1.53364	0.62972	0.0392	0.48576	1.56688	1.34396	1.59794
22	10.5	0.3729	0.42504	0.13068	2.6174	3.1349	2.58474	1.15138	0.99774	2.27792	2.22778	2.20156	2.8083	2.43754	2.98586	2.2195	1.35894	1.58103	1.23288	0.38577	0.21813	0.31317	1.96232	2.0418	1.7848	0.32226	0.05332	0.75256	1.85748	2.0033	1.79722	0.2322	0.30738	0.29242	0.56232	0.28578	0.7755	0.53493	0.06864	0.24519	1.30962	1.48028	1.5433	0.62144	0.04932	0.50738	1.58804	1.37294	1.6306
23	11	0.39402	0.43098	0.14	2.8129	3.20896	2.66754	1.15736	1.00602	2.29724	2.29448	2.26366	2.8796	2.37682	3.0153	2.41822	1.38765	1.59489	1.25037	0.40458	0.22803	0.34848	2.03776	2.03444	1.79446	0.41886	0.07034	0.7682	1.88416	2.03458	1.82712	0.26624	0.31612	0.303	0.57585	0.29271	0.71973	0.5082	0.07458	0.25641	1.33216	1.49592	1.5594	0.6127	0.06634	0.53498	1.61656	1.41388	1.649
24	11.5	0.42603	0.44748	0.15708	2.80876	3.2936	2.75034	1.16656	1.02672	2.32806	2.36578	2.31656	2.9785	2.26642	3.13214	2.73148	1.41141	1.61403	1.26588	0.42471	0.24222	0.37983	2.08514	1.99258	1.7894	0.51362	0.09288	0.7889	1.89934	2.03688	1.86852	0.26302	0.31934	0.3237	0.57486	0.297	0.68739	0.53361	0.09174	0.28182	1.34458	1.53272	1.56998	0.6127	0.08888	0.56074	1.64094	1.43044	1.68166
25	12	0.43824	0.46002	0.175	2.86856	3.38514	2.8382	1.16978	1.03362	2.346	2.44674	2.38142	3.06176	2.24802	3.3166	2.97252	1.42527	1.6203	1.27512	0.45342	0.26763	0.4158	2.127	1.93876	1.78158	0.60194	0.11956	0.805	1.90992	2.04654	1.90118	0.28418	0.36028	0.33796	0.5841	0.30723	0.67815	0.54054	0.09471	0.29931	1.357	1.56722	1.58792	0.6196	0.11556	0.59248	1.65842	1.4516	1.70742
26	12.5	0.48741	0.49731	0.20262	2.95872	3.43574	2.91686	1.17116	1.0396	2.36854	2.48722	2.44122	3.13858	2.26228	3.38376	3.03002	1.4784	1.6632	1.3233	0.47124	0.2574	0.45309	2.15322	1.936	1.7664	0.6254	0.15498	0.8326	1.91452	2.06724	1.93246	0.2736	0.36856	0.36234	0.59037	0.30393	0.66957	0.55803	0.08481	0.30822	1.36804	1.56446	1.59666	0.6265	0.15098	0.61226	1.67866	1.47598	1.72398
27	13	0.52767	0.53328	0.22374	3.03094	3.47392	2.99506	1.17438	1.04374	2.38556	2.54932	2.50378	3.20896	2.27516	3.34742	3.15054	1.50513	1.68531	1.35036	0.49863	0.27885	0.4851	2.16518	1.9475	1.76502	0.65254	0.20788	0.85008	1.91636	2.05896	1.97432	0.27682	0.40996	0.3766	0.59895	0.29271	0.6666	0.59301	0.09471	0.34188	1.38874	1.62242	1.61092	0.6449	0.20388	0.65366	1.70212	1.52014	1.76032
28	13.5	0.56265	0.54384	0.235	3.0843	3.52268	3.06636	1.17484	1.0465	2.39798	2.60774	2.55668	3.27106	2.2747	3.45092	3.21218	1.5279	1.70181	1.37379	0.50292	0.27456	0.51909	2.15966	1.92542	1.74846	0.65714	0.2548	0.8671	1.90946	2.0562	1.99226	0.29982	0.4532	0.39592	0.6039	0.28182	0.62667	0.62205	0.10791	0.3597	1.39012	1.6928	1.62104	0.66146	0.2508	0.67574	1.72512	1.54498	1.78608
29	14	0.5907	0.56496	0.25509	3.13352	3.56316	3.12846	1.17438	1.0488	2.4196	2.65006	2.61556	3.33408	2.37912	3.53648	3.04198	1.55496	1.72293	1.40448	0.49467	0.26829	0.54021	2.1569	1.92588	1.73006	0.63598	0.30586	0.88642	1.886	2.05896	2.01664	0.33064	0.46562	0.42306	0.58212	0.24486	0.55803	0.64383	0.11682	0.37719	1.40254	1.7503	1.62012	0.69228	0.30186	0.70472	1.73938	1.57212	1.80724
30	14.5	0.61347	0.56925	0.266	3.19378	3.64366	3.19378	1.17622	1.05616	2.43294	2.70894	2.68272	3.4063	2.6036	3.5052	2.8934	1.57707	1.73646	1.43418	0.49632	0.27522	0.58014	2.15046	1.94152	1.7089	0.64426	0.35922	0.9039	1.8607	2.09438	2.02676	0.33064	0.46976	0.43778	0.57156	0.23232	0.52932	0.65835	0.13134	0.38973	1.4076	1.7411	1.633	0.8059	0.35522	0.74382	1.76514	1.59558	1.84174
31	15	0.65703	0.61743	0.2772	3.24162	3.68644	3.25312	1.173	1.0626	2.44582	2.75586	2.73332	3.46472	2.81888	3.4684	2.78116	1.60479	1.76517	1.4817	0.51612	0.29964	0.60489	2.13022	1.97694	1.69878	0.66174	0.41626	0.92322	1.84644	2.09944	2.04286	0.35272	0.51668	0.46354	0.57156	0.21813	0.50886	0.71082	0.13662	0.41943	1.4191	1.82068	1.6353	0.84408	0.41226	0.7682	1.77756	1.61858	1.87026
32	15.5	0.67188	0.62304	0.28	3.28164	3.75176	3.29774	1.173	1.07272	2.47986	2.81244	2.7807	3.5259	2.921	3.44494	2.69928	1.61931	1.7721	1.51338	0.53262	0.31713	0.65439	2.10032	1.99672	1.67256	0.67692	0.4457	0.93564	1.83402	2.10956	2.0585	0.40976	0.536	0.48286	0.57948	0.21021	0.48939	0.74217	0.13596	0.43461	1.42094	1.91268	1.63944	0.74702	0.4417	0.80178	1.79412	1.6494	1.8882
33	16	0.69795	0.64515	0.30492	3.31246	3.78626	3.3764	1.16978	1.07778	2.4886	2.84418	2.83728	3.56868	3.05348	3.46426	2.63534	1.64175	1.79322	1.55463	0.53064	0.34122	0.68574	2.07456	2.02018	1.65738	0.70176	0.4618	0.95174	1.80642	2.0861	2.05482	0.39688	0.52174	0.50218	0.58377	0.16335	0.47256	0.75438	0.18117	0.43989	1.41864	1.97386	1.63622	0.54784	0.4578	0.83122	1.80746	1.65998	1.91534
34	16.5	0.72435	0.66132	0.32	3.33776	3.82076	3.48128	1.16518	1.08744	2.50562	2.88282	2.8911	3.62434	3.11006	3.46104	2.5898	1.66023	1.80642	1.59753	0.51414	0.36036	0.71577	2.04374	2.04088	1.6376	0.72568	0.45398	0.95818	1.77652	2.08058	2.03918	0.39412	0.56314	0.533	0.59169	0.15807	0.46266	0.76956	0.20427	0.45408	1.41496	2.02538	1.63208	0.39696	0.44998	0.8671	1.8277	1.68758	1.94202
35	17	0.74481	0.67617	0.344	3.3534	3.86814	3.53464	1.16426	1.09296	2.53644	2.91318	2.93204	3.67356	3.14686	3.45046	2.59624	1.67475	1.81995	1.63317	0.51777	0.38511	0.74613	2.0097	2.04548	1.61966	0.75512	0.42868	0.9568	1.72868	2.09668	2.01204	0.38354	0.536	0.53576	0.61116	0.16005	0.45309	0.78837	0.24057	0.46893	1.41634	2.07322	1.61736	0.31232	0.42468	0.90022	1.84104	1.6977	1.95536
36	17.5	0.77352	0.69498	0.36498	3.36904	3.91322	3.57328	1.15874	1.09342	2.55668	2.94216	2.97666	3.70806	3.15192	3.44172	2.59394	1.70082	1.84602	1.69092	0.48576	0.39369	0.76263	1.9752	2.07032	1.60816	0.77214	0.41948	0.95128	1.72868	2.0746	2.00284	0.4116	0.5751	0.54634	0.62568	0.15774	0.4389	0.79398	0.2343	0.46629	1.4053	2.13946	1.60954	0.2746	0.41548	0.92782	1.8553	1.723	1.9756
37	18	0.78969	0.70818	0.38181	3.37916	3.9353	3.61008	1.16058	1.10446	2.57048	2.97114	3.01668	3.75222	3.16526	3.4431	2.62292	1.71864	1.85691	1.7292	0.49071	0.40161	0.78012	1.93518	2.074	1.60034	0.79698	0.43098	0.94116	1.71166	2.07506	1.99318	0.40378	0.5061	0.5491	0.64317	0.15675	0.42768	0.77913	0.21945	0.44583	1.4053	2.16154	1.60172	0.25344	0.42698	0.95588	1.8737	1.7437	2.00044
38	18.5	0.8118	0.72336	0.43296	3.38744	3.9675	3.63262	1.1592	1.12102	2.599	3.0038	3.0498	3.78856	3.174	3.43022	2.65144	1.73217	1.8678	1.76946	0.46266	0.41745	0.79497	1.90298	2.06756	1.58562	0.82044	0.47652	0.9384	1.70706	2.04884	1.98766	0.4093	0.56498	0.56382	0.66462	0.15972	0.41745	0.84876	0.26961	0.50061	1.39794	2.19466	1.5962	0.24286	0.47252	0.99682	1.87922	1.74554	2.00734
39	19	0.83424	0.74613	0.40491	3.4017	3.96152	3.6616	1.16012	1.12976	2.62982	3.02542	3.09442	3.82214	3.18366	3.43068	2.62062	1.74306	1.88067	1.81401	0.44781	0.42405	0.80091	1.87446	2.05882	1.58102	0.82504	0.53586	0.9338	1.69188	2.04194	1.97938	0.41574	0.59074	0.57118	0.67947	0.15246	0.40227	0.86757	0.25575	0.50655	1.3938	2.21904	1.5962	0.24148	0.53186	1.02994	1.88704	1.75934	2.02574
40	19.5	0.84777	0.75075	0.4488	3.40998	3.9583	3.6846	1.16656	1.13988	2.65696	3.05532	3.19332	3.864	3.1924	3.427	2.645	1.75296	1.88463	1.82292	0.41085	0.40227	0.792	1.851	2.04778	1.56998	0.83884	0.60164	0.9292	1.68544	2.02078	1.97708	0.44748	0.56498	0.57578	0.67056	0.12837	0.36399	0.86163	0.25476	0.49962	1.38046	2.24066	1.5893	0.23504	0.59764	1.06996	1.89026	1.76946	2.0377
41	20	0.87087	0.76428	0.44088	3.41642	3.9859	3.68092	1.17254	1.14126	2.6703	3.07878	3.20988	3.89758	3.20804	3.42746	2.62614	1.76781	1.89189	1.84404	0.37752	0.41316	0.7986	1.83582	2.028	1.56492	0.84896	0.63798	0.92552	1.68452	2.00514	1.97386	0.4576	0.47804	0.57992	0.67815	0.11286	0.35838	0.88176	0.26466	0.50886	1.38184	2.25078	1.5939	0.23596	0.63398	1.09388	1.90268	1.78786	2.05242
42	20.5	0.89166	0.77451	0.459	3.4293	3.99142	3.6662	1.17898	1.14494	2.7025	3.09672	3.22506	3.93438	3.21724	3.42056	2.62154	1.78233	1.89948	1.86318	0.34023	0.42009	0.80454	1.8211	2.02202	1.56676	0.85264	0.66466	0.92184	1.67946	1.96834	1.9688	0.4277	0.513	0.5813	0.68013	0.12012	0.34914	0.89496	0.28875	0.5148	1.36988	2.2655	1.59528	0.23688	0.66066	1.12286	1.92108	1.79844	2.07266
43	21	0.91608	0.79761	0.475	3.42884	3.99602	3.67494	1.18266	1.14494	2.71814	3.11558	3.23472	3.96198	3.21356	3.41642	2.62706	1.78893	1.90575	1.88232	0.34089	0.43626	0.80553	1.80776	2.00592	1.56584	0.8531	0.6642	0.9223	1.68038	1.95684	1.96742	0.45024	0.5843	0.58866	0.68046	0.12309	0.34155	0.88836	0.28347	0.52932	1.36804	2.27976	1.59666	0.23826	0.6602	1.1592	1.9289	1.80396	2.08416
44	21.5	0.93027	0.81312	0.50292	3.4408	4.002	3.68644	1.19508	1.14126	2.73562	3.1349	3.24208	3.98084	3.21264	3.3948	2.53736	1.79619	1.90839	1.88859	0.32373	0.43692	0.80685	1.79764	1.99028	1.56952	0.84988	0.66374	0.91908	1.68176	1.94442	1.96236	0.45116	0.53094	0.62638	0.67683	0.11979	0.33	0.89826	0.28281	0.53559	1.36666	2.27562	1.61184	0.2424	0.65974	1.19968	1.9427	1.80994	2.09842
45	22	0.95073	0.81873	0.513	3.44448	4.01028	3.69702	1.20428	1.13942	2.75586	3.15652	3.25036	4.01304	3.23012	3.39434	2.43202	1.80807	1.914	1.90245	0.30558	0.43725	0.82137	1.79258	1.98246	1.57458	0.84666	0.66696	0.92322	1.67808	1.92096	1.95822	0.46082	0.54658	0.66318	0.67485	0.12804	0.3432	0.89958	0.30261	0.53955	1.36114	2.28528	1.61138	0.243	0.66296	1.2328	1.95466	1.82098	2.11038
46	22.5	0.96657	0.8349	0.52206	3.4546	4.02592	3.70484	1.20842	1.13436	2.77012	3.17722	3.26186	4.03604	3.22276	3.39802	2.42374	1.81665	1.91796	1.9239	0.30294	0.44517	0.82137	1.78706	1.98108	1.57964	0.84804	0.66696	0.91724	1.68268	1.91314	1.955	0.46312	0.54198	0.66778	0.65835	0.12705	0.32901	0.92202	0.26466	0.55374	1.3639	2.3023	1.62196	0.24	0.66296	1.25948	1.96248	1.83892	2.12234
47	23	0.98307	0.83325	0.57453	3.4661	4.03466	3.71358	1.21026	1.13068	2.78806	3.19424	3.27888	4.05904	3.21862	3.381	2.4265	1.82886	1.91928	1.94172	0.25278	0.41184	0.80619	1.78614	1.98568	1.59482	0.84896	0.67018	0.91908	1.6882	1.90302	1.95362	0.45806	0.50702	0.66594	0.61446	0.10296	0.3069	0.92004	0.27687	0.55077	1.36574	2.31472	1.63484	0.239	0.66618	1.2972	1.9427	1.80994	2.09842
48	23.5	1.00749	0.84249	0.561	3.47438	4.04938	3.72784	1.21026	1.12792	2.80922	3.21034	3.28716	4.0733	3.21448	3.37272	2.48584	1.84272	1.92984	1.95624	0.25212	0.41811	0.81246	1.78936	1.98476	1.60356	0.83654	0.6642	0.91816	1.69234	1.88692	1.96006	0.47784	0.50242	0.66686	0.6006	0.10791	0.31449	0.93291	0.28611	0.55473	1.36344	2.32622	1.6422	0.239	0.6602	1.32526	1.95466	1.82098	2.11038
49	24	1.02432	0.85701	0.61479	3.48496	4.0641	3.74716	1.21532	1.12194	2.8244	3.24668	3.29866	4.09078	3.2246	3.35616	2.46376	1.84899	1.92324	1.97109	0.25311	0.37191	0.80916	1.78752	1.98798	1.61782	0.83332	0.66466	0.92046	1.6997	1.8952	1.96006	0.47784	0.50932	0.69906	0.57288	0.10461	0.31218	0.95073	0.29601	0.56331	1.36712	2.32852	1.65416	0.24	0.66066	1.35976	1.96248	1.83892	2.12234
[truncated: 6 more columns]
