# Supplementary material for: Biomarker enrichment medium: A defined medium for metabolomic analysis of microbial pathogens
Source: Front Microbiol. 2022 Jul 22;13:957158. doi: 10.3389/fmicb.2022.957158 (PMC9354526; doi:10.3389/fmicb.2022.957158)
Supplement: Supplementary file 11 [file Table_9.XLSX]

## Sheet: Sheet1
Note: Microbroth or Vitek 2 testing indicated resistance to antibiotics flagged in red
label	medMz	medRt	adductName	isotopeLabel	compound	expectedRtDiff	ppmDiff	parent	MH														TM
									Neg	Pos	AMP_8	AMP_32	CFZ_2	CFZ_8	CIP_1	CIP_4	CRO_1	CRO_2	GEN_4	GEN_16			Neg	Pos	AMP_8	AMP_32	CFZ_2	CFZ_8	CIP_1	CIP_4	CRO_1	CRO_2	GEN_4	GEN_16
Eco SAMN04014991	73.071	0.086	[M+H]+		Succinate-Quan	0.239	inf	73.071	13113.4	3.47407e+06	3.24442e+06	3.00368e+06	3.70009e+06	3.18712e+06	2.05585e+06	1.13657e+06	3592396	2.73765e+06	3.54672e+06	3419779			14255.6	3143226	3613628	3475771	3.88939e+06	3.71574e+06	1.67397e+06	607062	3.25364e+06	2.97841e+06	3.65794e+06	3.41369e+06
label	medMz	medRt	adductName	isotopeLabel	compound	expectedRtDiff	ppmDiff	parent	MH																		TM
									Neg	Pos	AMP_8	AMP_32	CFZ_2	CFZ_8	CIP_1	CIP_4	CRO_1	CRO_2	GEN_4	GEN_16	MER_1	MER_2	MER_4	MER_8			Neg	Pos	AMP_8	AMP_32	CFZ_2	CFZ_8	CIP_1	CIP_4	CRO_1	CRO_2	GEN_4	GEN_16	MER_1	MER_2	MER_4	MER_8
Kpn SAMN04014967	73.071	0.075	[M+H]+		Succinate-Quan	0.25	inf	73.071	13773.8	1.72815e+06	1.64896e+06	1.35458e+06	1.71524e+06	1.65423e+06	474151	208518	1.65822e+06	1546162	84238	49440.8	1.597e+06	1.50635e+06	1.64001e+06	1.35389e+06			14443.5	1.99464e+06	2462662	2.24107e+06	2288938	2.24351e+06	495077	185568	2.36381e+06	2.08449e+06	158987	57919.5	1601586	2.07682e+06	2234952	2.22635e+06
label	medMz	medRt	adductName	isotopeLabel	compound	expectedRtDiff	ppmDiff	parent	MH												TM
									Neg	Pos	CIP_1	CIP_4	GEN_4	GEN_16	MER_1	MER_2	MER_4	MER_8			Neg	Pos	CIP_1	CIP_4	GEN_4	GEN_16	MER_1	MER_2	MER_4	MER_8
Pae SAMN04014936	119.071	0.071	[M+H]+		Adenine-Quan	0.254	inf	119.071	688680	27687.8	92352.7	100050	399494	411517	52859.6	38959.7	18982.8	28412.2			483837	34897.6	21575.8	21710	220139	235133	21815.2	20132.5	24758.8	21738.3
label	medMz	medRt	adductName	isotopeLabel	compound	expectedRtDiff	ppmDiff	parent	MH																					TM
									Neg	Pos	CLI_0p5	CLI_0p25	CLI_1	CLI_4	ERY_0p25	ERY_1	LZD_4	LZD_8	OXA_0p5	OXA_0p25	OXA_2	OXA_4	VAN_1	VAN_2	VAN_4	VAN_16	VAN_32			Neg	Pos	CLI_0p5	CLI_0p25	CLI_1	CLI_4	ERY_0p25	ERY_1	LZD_4	LZD_8	OXA_0p5	OXA_0p25	OXA_2	OXA_4	VAN_1	VAN_2	VAN_4	VAN_16	VAN_32
Sau ATCC BAA-1708	35.083	0.12	[M+H]+		Glucose215-Quan	0.205	inf	35.083	36908.8	2360.14	3777.02	3291.82	3778.6	3387.49	4240.66	2870.67	14999.8	17999	4608.92	3794.59	2206.34	2354.16	2402.31	17309.6	11473	13171	12807.8			47358.1	410.12	377.79	484.55	1193.56	583.37	295.87	390.62	46273.1	46362.5	260.03	114.24	160.53	281.17	473.69	38513.8	36908.8	42956.8	42947
label	medMz	medRt	adductName	isotopeLabel	compound	expectedRtDiff	ppmDiff	parent	MH																				TM
									Neg	Pos	AMP_0p25	AMP_8	AMP_16	ERY_0p25	ERY_1	LZD_4	LZD_8	PEN_0p12	PEN_2	PEN_8	PEN_16	VAN_1	VAN_2	VAN_4	VAN_16	VAN_32			Neg	Pos	AMP_0p25	AMP_8	AMP_16	ERY_0p25	ERY_1	LZD_4	LZD_8	PEN_0p12	PEN_2	PEN_8	PEN_16	VAN_1	VAN_2	VAN_4	VAN_16	VAN_32
Efa ATCC 51575	43.054	0.103	[M+H]+		Lactate-Neg3	0.222	inf	43.054	2556.63	23375	26504.7	7798.16	9877.03	30107.9	25270.2	8889.29	11277.4	25621.5	16886	6045.91	7555.9	25209.8	24076.8	21296.1	12988.8	8990.27			2633.23	37843.2	34378.6	27110.6	17257.8	31771.5	30747.8	13025.8	9652.32	37761.1	38707.9	25855.5	18815.2	28542.4	27498.5	20808.3	18859.6	13971.3
